# Supplementary material for: A SUMOylation/immune-related gene signature predicts the prognosis and immunotherapy efficacy of patients with triple-negative breast cancer
Source: PeerJ. 2026 Apr 15;14:e21139. doi: 10.7717/peerj.21139 (PMC13091581; doi:10.7717/peerj.21139)
Supplement: Supplemental Information 3 [file peerj-14-21139-s003.xlsx]

## Sheet: Sheet1
Table S1. The 169 SUMOylation related genes.
AAAS
AR
AURKA
AURKB
BIRC5
BLM
BRCA1
CASP8AP2
CBX2
CBX4
CBX5
CBX8
CDCA8
CDKN2A
CETN2
CHD3
CREBBP
CTBP1
DAXX
DDX17
DDX5
DNMT1
DNMT3A
DNMT3B
EID3
EIF2AK2
EP300
ESR1
FOXL2
HDAC1
HDAC2
HDAC4
HDAC7
HERC2
HIC1
HIPK2
HNRNPC
HNRNPK
IKBKE
IKBKG
INCENP
ING2
L3MBTL2
MBD1
MDC1
MDM2
MITF
MTA1
NCOA1
NCOA2
NCOR2
NDC1
NFKB2
NFKBIA
NOP58
NPM1
NR1H2
NR1H3
NR1H4
NR1I2
NR2C1
NR3C1
NR3C2
NR4A2
NR5A1
NR5A2
NRIP1
NSMCE1
NSMCE2
NSMCE3
NSMCE4A
NUP107
NUP133
NUP153
NUP155
NUP160
NUP188
NUP205
NUP210
NUP214
NUP35
NUP37
NUP43
NUP50
NUP54
NUP58
NUP62
NUP85
NUP88
NUP93
NUP98
PARK7
PARP1
PCGF2
PCNA
PGR
PHC1
PHC2
PHC3
PIAS1
PIAS2
PIAS3
PIAS4
PML
POM121
PPARA
PPARG
PPARGC1A
RAD21
RAD52
RAE1
RANBP2
RANGAP1
RARA
RELA
RING1
RNF168
RNF2
RORA
RPA1
RWDD3
RXRA
SAE1
SAFB
SATB1
SATB2
SCMH1
SEC13
SEH1L
SENP1
SENP2
SENP5
SIN3A
SMC1A
SMC3
SMC5
SMC6
SP100
SP3
STAG1
STAG2
SUMO1
SUMO3
SUZ12
TDG
TFAP2A
TFAP2B
TFAP2C
THRA
THRB
TOP1
TOP2A
TOP2B
TOPORS
TP53
TP53BP1
TPR
TRIM27
TRIM28
UBA2
UBE2I
UHRF2
VDR
VHL
WRN
XPC
XRCC4
ZBED1
ZNF350
