# Supplementary material for: A SUMOylation/immune-related gene signature predicts the prognosis and immunotherapy efficacy of patients with triple-negative breast cancer
Source: PeerJ. 2026 Apr 15;14:e21139. doi: 10.7717/peerj.21139 (PMC13091581; doi:10.7717/peerj.21139)
Supplement: Supplemental Information 4 [file peerj-14-21139-s004.xls]

## Sheet: Sheet1
ITEM TO CHECK	IMPORTANCE	CHECKLIST
EXPERIMENTAL DESIGN
Definition of experimental and control groups	E	L416
Number within each group	E	L236
Assay carried out by core lab or investigator's lab?	D
Acknowledgement of authors' contributions	D
SAMPLE
Description	E	L221
Volume/mass of sample processed	D
Microdissection or macrodissection	E	Not Applicable
Processing procedure	E	Not Applicable
If frozen - how and how quickly?	E	Not Applicable
If fixed - with what, how quickly?	E	Not Applicable
Sample storage conditions and duration (especially for FFPE samples)	E	Not Applicable
NUCLEIC ACID EXTRACTION
Procedure and/or instrumentation	E	L228-L236
Name of kit and details of any modifications	E	L228-L229
Source of additional reagents used	D
Details of DNase or RNAse treatment	E	Not Applicable
Contamination assessment (DNA or RNA)	E	L229-L230
Nucleic acid quantification	E	L229-L230
Instrument and method	E	L229-L230
Purity (A260/A280)	D
Yield	D
RNA integrity method/instrument	E	Not Applicable
RIN/RQI or Cq of 3' and 5' transcripts	E	Not Applicable
Electrophoresis traces	D
Inhibition testing (Cq dilutions, spike or other)	E	Not Applicable
REVERSE TRANSCRIPTION
Complete reaction conditions	E	L230-L231
Amount of RNA and reaction volume	E	Not Applicable
Priming oligonucleotide (if using GSP) and concentration	E	Not Applicable
Reverse transcriptase and concentration	E	Not Applicable
Temperature and time	E	Not Applicable
Manufacturer of reagents and catalogue numbers	D
Cqs with and without RT	D*
Storage conditions of cDNA	D
qPCR TARGET INFORMATION
If multiplex, efficiency and LOD of each assay.	E	Not Applicable
Sequence accession number	E	Not Applicable
Location of amplicon	D
Amplicon length	E	Not Applicable
In silico specificity screen (BLAST, etc)	E	Not Applicable
Pseudogenes, retropseudogenes or other homologs?	D
Sequence alignment	D
Secondary structure analysis of amplicon	D
Location of each primer by exon or intron (if applicable)	E	Not Applicable
What splice variants are targeted?	E	Not Applicable
qPCR OLIGONUCLEOTIDES
Primer sequences	E	L236-L237
RTPrimerDB Identification Number	D
Probe sequences	D**
Location and identity of any modifications	E	Not Applicable
Manufacturer of oligonucleotides	D
Purification method	D
qPCR PROTOCOL
Complete reaction conditions	E	L231-L234
Reaction volume and amount of cDNA/DNA	E	Not Applicable
Primer, (probe), Mg++ and dNTP concentrations	E	Not Applicable
Polymerase identity and concentration	E	Not Applicable
Buffer/kit identity and manufacturer	E	Not Applicable
Exact chemical constitution of the buffer	D
Additives (SYBR Green I, DMSO, etc.)	E	Not Applicable
Manufacturer of plates/tubes and catalog number	D
Complete thermocycling parameters	E	L233-L234
Reaction setup (manual/robotic)	D
Manufacturer of qPCR instrument	E	L232
qPCR VALIDATION
Evidence of optimisation (from gradients)	D
Specificity (gel, sequence, melt, or digest)	E	Not Applicable
For SYBR Green I, Cq of the NTC	E	Not Applicable
Standard curves with slope and y-intercept	E	Not Applicable
PCR efficiency calculated from slope	E	Not Applicable
Confidence interval for PCR efficiency or standard error	D
r2 of standard curve	E	Not Applicable
Linear dynamic range	E	Not Applicable
Cq variation at lower limit	E	Not Applicable
Confidence intervals throughout range	D
Evidence for limit of detection	E	Not Applicable
If multiplex, efficiency and LOD of each assay.	E	Not Applicable
DATA ANALYSIS
qPCR analysis program (source, version)	E	L234-L236
Cq method determination	E	Not Applicable
Outlier identification and disposition	E	Not Applicable
Results of NTCs	E	Not Applicable
Justification of number and choice of reference genes	E	L235
Description of normalisation method	E	L235
Number and concordance of biological replicates	D
Number and stage (RT or qPCR) of technical replicates	E	L236
Repeatability (intra-assay variation)	E	Not Applicable
Reproducibility (inter-assay variation, %CV)	D
Power analysis	D
Statistical methods for result significance	E	L256
Software (source, version)	E	L256
Cq or raw data submission using RDML	D
Table 1. MIQE checklist for authors, reviewers and editors. All essential information (E) must be submitted with the manuscript. Desirable
information (D) should be submitted if available. If using primers obtained from RTPrimerDB, information on qPCR target, oligonucleotides,
protocols and validation is available from that source.
*: Assessing the absence of DNA using a no RT assay is essential when first extracting RNA. Once the sample has been validated as
RDNA-free, inclusion of a no-RT control is desirable, but no longer essential.
**: Disclosure of the probe sequence is highly desirable and strongly encouraged. However, since not all commercial pre-designed assay
vendors provide this information, it cannot be an essential requirement. Use of such assays is advised against.
