# Supplementary material for: A SUMOylation/immune-related gene signature predicts the prognosis and immunotherapy efficacy of patients with triple-negative breast cancer
Source: PeerJ. 2026 Apr 15;14:e21139. doi: 10.7717/peerj.21139 (PMC13091581; doi:10.7717/peerj.21139)
Supplement: Supplemental Information 5 [file peerj-14-21139-s005.xlsx]

## Sheet: Sheet1
Table S2. The primers employed in this study
Primer Name	Sequence(5' to 3')
ACTB-FORWARD	TCGTGCGTGACATTAAGGAGAAGC
ACTB-REVERSE	TGGAGTTGAAGGTAGTTTCGTGGATG
MITD1-FORWARD	TTCGCGAATACCTTAATGAGACAG
MITD1-REVERSE	CAACAGCACTCCGTGACTCC
IL12B-FORWARD	CTGCTGGTGGCTGACGACAATC
IL12B-REVERSE	CCTGATGAAGAAGCTGCTGGTGTAG
ZP1-FORWARD	GAACTGGCTGGTGTCTGGCATC
ZP1-REVERSE	TGAAGGTCTCGTCTTTGGCAATCC
