# Supplementary material for: A SUMOylation/immune-related gene signature predicts the prognosis and immunotherapy efficacy of patients with triple-negative breast cancer
Source: PeerJ. 2026 Apr 15;14:e21139. doi: 10.7717/peerj.21139 (PMC13091581; doi:10.7717/peerj.21139)
Supplement: Supplemental Information 6 [file peerj-14-21139-s006.zip › code.R]

### 1.TCGA data
rm(list = ls())
#(0)Download TCGA raw data
library(stringr)
library(SummarizedExperiment)
library(TCGAbiolinks)
proj = "TCGA-BRCA"
query = GDCquery(project = proj, 
                 data.category = "Transcriptome Profiling",
                 data.type = "Gene Expression Quantification", 
                 workflow.type = "STAR - Counts",)
GDCdownload(query)
dat = GDCprepare(query)
exp = assay(dat)
tpm = assay(dat,4)
save(exp,file = "brca_count.Rdata")
save(tpm,file = "brca_tpm.Rdata")
#(0)Download Clinical Information
query = GDCquery(project = proj, 
                 data.category = "Clinical",
                 data.type = "Clinical Supplement",
                 file.type = "xml")
GDCdownload(query)
dat = GDCprepare_clinic(query,clinical.info = "patient")
k = apply(dat, 2, function(x){!all(is.na(x))});table(k)
clinical = dat[,k]
save(clinical,file = "brca_clinical.Rdata")
#(1)Import the downloaded TCGA data
proj = "TCGA-BRCA"
load(file = "brca_count.Rdata")
load(file = "brca_tpm.Rdata")
load(file = "brca_clinical.Rdata")
TCGA_count = exp
TCGA_exp_tpm = tpm
TCGA_clinical = clinical
#(2)Expression matrix row name ID conversion
library(stringr)
library(AnnoProbe)
#count
rownames(TCGA_count) = str_split(rownames(TCGA_count),
                                 "\\.",
                                 simplify = T)[,1]
head(rownames(TCGA_count))
re = annoGene(rownames(TCGA_count),ID_type = "ENSEMBL");head(re)
library(tinyarray)
TCGA_count = trans_array(TCGA_count,ids = re,from = "ENSEMBL",to = "SYMBOL")
TCGA_count[1:4,1:4]
#tpm
rownames(TCGA_exp_tpm) = str_split(rownames(TCGA_exp_tpm),
                                   "\\.",
                                   simplify = T)[,1]
head(rownames(TCGA_exp_tpm))
re = annoGene(rownames(TCGA_exp_tpm),ID_type = "ENSEMBL");head(re)
library(tinyarray)
TCGA_exp_tpm = trans_array(TCGA_exp_tpm,ids = re,from = "ENSEMBL",to = "SYMBOL")
TCGA_exp_tpm[1:4,1:4]
#(3)Group information
table(str_sub(colnames(TCGA_exp_tpm),14,15))
TCGA_Group = ifelse(as.numeric(str_sub(colnames(TCGA_exp_tpm),14,15)) < 10,'tumor','normal')
TCGA_Group = factor(TCGA_Group,levels = c("normal","tumor"))
table(TCGA_Group)
#(4)Survival Information
download.file(url = paste0("https://gdc.xenahubs.net/download/",proj, ".survival.tsv"),destfile = paste0(proj,".survival.tsv"))
TCGA_surv = read.delim("TCGA-BRCA.survival.tsv",header = T,row.names = 1)
head(TCGA_surv)
#(5)Combine survival information and clinical information
library(dplyr)
TCGA_surv$sample <- rownames(TCGA_surv)
TCGA_meta = left_join(TCGA_surv, #surv
                      TCGA_clinical, #clinical
                      by = c("X_PATIENT"= "bcr_patient_barcode"))
nrow(TCGA_meta)
length(unique(TCGA_meta$sample))
TCGA_meta = distinct(TCGA_meta,sample,.keep_all = T)
nrow(TCGA_meta)
# save
save(TCGA_exp_tpm,
     TCGA_count,
     TCGA_meta,
     TCGA_Group,
     TCGA_surv,
     proj,
     file = "DATA_TCGA.Rdata")

### 1.GEO data;GSE58812
rm(list = ls())
#(0)
#gse_number_2
#eSet_2
#GSE58812_exp
#GSE58812_meta
#GSE58812_surv
#gpl_number_2
#GSE58812_Group
#ids_2
library(GEOquery)
gse_number_2 = "GSE58812"
eSet_2 <- getGEO(gse_number_2, destdir = '.', getGPL = F)
class(eSet_2)
length(eSet_2)
eSet_2 = eSet_2[[1]]
#(1)Expression matrix
GSE58812_exp <- exprs(eSet_2)
dim(GSE58812_exp)
GSE58812_exp[1:4,1:4]
range(GSE58812_exp)
#if log is needed
GSE58812_exp = log2(GSE58812_exp+1)
boxplot(GSE58812_exp)
#(2)meta
GSE58812_meta <- pData(eSet_2)
#(3)rownames
p1 = identical(rownames(GSE58812_meta),colnames(GSE58812_exp));p1
if(!p1) exp = exp[,match(rownames(GSE58812_meta),colnames(GSE58812_exp))]
#(4)Information GSE58812
GSE58812_meta$characteristics_ch1.4[1];nchar(GSE58812_meta$characteristics_ch1.4[1])
GSE58812_meta$OS <- substring(GSE58812_meta$characteristics_ch1.4,8)
GSE58812_meta[GSE58812_meta == "NA"] = NA
GSE58812_meta$OS <- as.integer(GSE58812_meta$OS)
GSE58812_meta$characteristics_ch1.5[1];nchar(GSE58812_meta$characteristics_ch1.5[1])
GSE58812_meta$OS.time <- substring(GSE58812_meta$characteristics_ch1.5,12)
GSE58812_meta[GSE58812_meta == "NA"] = NA
GSE58812_meta$OS.time <- as.numeric(GSE58812_meta$OS.time)
range(GSE58812_meta$OS.time)
#(5)Survival Information
ncol(GSE58812_meta)
GSE58812_surv <- GSE58812_meta[,c(48,49)]
#(6)gpl_number
gpl_number_2 <- eSet_2@annotation;gpl_number_2
#(7)Group
library(stringr)
GSE58812_Group=ifelse(str_detect(GSE58812_meta$source_name_ch1,"normal"),
                      "normal",
                      "tumor")
GSE58812_Group = factor(GSE58812_Group,levels = c("normal","tumor"))
GSE58812_Group
table(GSE58812_Group)
#(8)Probe annotation
library(tinyarray)
find_anno(gpl_number_2)
ids_2 <- AnnoProbe::idmap('GPL570')
#(9)
#1. probe_id
library(dplyr)
class(GSE58812_exp)
GSE58812_exp <- as.data.frame(GSE58812_exp)
class(GSE58812_exp)
GSE58812_exp <- mutate(GSE58812_exp,probe_id=rownames(GSE58812_exp))
#2. anno
ids_2 = ids_2[!duplicated(ids_2$symbol),]
GSE58812_exp <- inner_join(GSE58812_exp,ids_2,by="probe_id")
nrow(GSE58812_exp)
#3.
row.names(GSE58812_exp) <- GSE58812_exp$symbol
#4.
ncol(GSE58812_exp)
GSE58812_exp <- GSE58812_exp[,1:(ncol(GSE58812_exp)-2)]
ncol(GSE58812_exp)
#5.
GSE58812_exp <- as.matrix(GSE58812_exp)
### 2.save
save(GSE58812_exp,
     GSE58812_meta,
     GSE58812_surv,
     GSE58812_Group,
     ids_2,
     file = "DATA_GSE58812.Rdata")


### 1.GEO data;GSE20711
rm(list = ls())
#(0)
#gse_number_4
#eSet_4
#GSE20711_exp
#GSE20711_meta
#GSE20711_surv
#gpl_number_4
#GSE20711_Group
#ids_4
library(GEOquery)
gse_number_4 = "GSE20711"
eSet_4 <- getGEO(gse_number_4, destdir = '.', getGPL = F)
class(eSet_4)
length(eSet_4)
eSet_4 = eSet_4[[1]]
#(1)Expression matrix
GSE20711_exp <- exprs(eSet_4)
dim(GSE20711_exp)
GSE20711_exp[1:4,1:4]
range(GSE20711_exp)
#if log is needed
#GSE20711_exp = log2(GSE20711_exp+1)
#boxplot(GSE20711_exp)
#(2)meta
GSE20711_meta <- pData(eSet_4)
#(3)rowname
p1 = identical(rownames(GSE20711_meta),colnames(GSE20711_exp));p1
if(!p1) exp = exp[,match(rownames(GSE20711_meta),colnames(GSE20711_exp))]
#(4)Information GSE20711
nrow(GSE20711_meta)
GSE20711_meta$`e.os:ch1`[1];nchar(GSE20711_meta$`e.os:ch1`[1])
GSE20711_meta[GSE20711_meta == "NA"] = NA
GSE20711_meta$OS <- as.integer(GSE20711_meta$`e.os:ch1`)
GSE20711_meta$`t.os:ch1`[1];nchar(GSE20711_meta$`t.os:ch1`[1])
GSE20711_meta$OS.time <- GSE20711_meta$`t.os:ch1`
library(stringr)
GSE20711_meta$OS.time = str_split(GSE20711_meta$OS.time,"\\ ",simplify = T)[,1];
GSE20711_meta$OS.time
GSE20711_meta[GSE20711_meta == "NA"] = NA
GSE20711_meta$OS.time <- as.numeric(GSE20711_meta$OS.time)
range(GSE20711_meta$OS.time)
GSE20711_meta$OS.time <- GSE20711_meta$OS.time * 365
GSE20711_meta$OS.time <- as.integer(GSE20711_meta$OS.time)
range(GSE20711_meta$OS.time)
#(5)Survival Information
ncol(GSE20711_meta)
GSE20711_surv <- GSE20711_meta[,c(ncol(GSE20711_meta)-1,ncol(GSE20711_meta))]
#(6)gpl_number
gpl_number_4 <- eSet_4@annotation;gpl_number_4
#(7)Group
library(stringr)
GSE20711_Group=ifelse(str_detect(GSE20711_meta$source_name_ch1,"normal"),
                      "normal",
                      "tumor")
GSE20711_Group = factor(GSE20711_Group,levels = c("normal","tumor"))
GSE20711_Group
table(GSE20711_Group)
#(8)Probe annotation
library(tinyarray)
find_anno(gpl_number_4)
ids_4 <- AnnoProbe::idmap('GPL570')
#(9)
#1. probe_id
library(dplyr)
class(GSE20711_exp)
GSE20711_exp <- as.data.frame(GSE20711_exp)
class(GSE20711_exp)
GSE20711_exp <- mutate(GSE20711_exp,probe_id=rownames(GSE20711_exp))
#2. anno
ids_4 = ids_4[!duplicated(ids_4$symbol),]
GSE20711_exp <- inner_join(GSE20711_exp,ids_4,by="probe_id")
nrow(GSE20711_exp)
#3.
row.names(GSE20711_exp) <- GSE20711_exp$symbol
#4.
ncol(GSE20711_exp)
GSE20711_exp <- GSE20711_exp[,1:(ncol(GSE20711_exp)-2)]
ncol(GSE20711_exp)
#5.
GSE20711_exp <- as.matrix(GSE20711_exp)
### 2.save
save(GSE20711_exp,
     GSE20711_meta,
     GSE20711_surv,
     GSE20711_Group,
     ids_4,
     file = "DATA_GSE20711.Rdata")


### 0.0
rm(list = ls())
load(file = "DATA_TCGA.Rdata")
load(file = "DATA_GSE20711.Rdata")
load(file = "DATA_GSE58812.Rdata")
### 0.1 Screening out TCGA triple negative
### normal
table(TCGA_Group)
ncol(TCGA_exp_tpm)
normal = TCGA_exp_tpm[,TCGA_Group=='normal']
ncol(normal)
library(tidyverse)
normal = normal[,sort(colnames(normal))]
k = !duplicated(str_sub(colnames(normal),1,12)); table(k)
### tumor
table(TCGA_Group)
ncol(TCGA_exp_tpm)
TCGA_exp_tpm = TCGA_exp_tpm[,TCGA_Group=='tumor']
ncol(TCGA_exp_tpm)
### TCGA TNBC
identical(TCGA_meta$sample,rownames(TCGA_surv))
status <- TCGA_meta[,c(4,52,42,53,46)]
colnames(status) <- c("ID","ER","PR","HER2","FISH")
TCGA_surv$subtype <-
  ifelse(status$ER=="Negative" & status$PR=="Negative" & status$HER2 == "Negative",
         "TNBC",
         "other")
table(TCGA_surv$subtype)
TCGA_surv <- TCGA_surv[TCGA_surv$subtype == "TNBC",]
dim(TCGA_surv)
library(stringr)
colnames(TCGA_exp_tpm) = str_sub(colnames(TCGA_exp_tpm),1,16)
identical(rownames(TCGA_surv),colnames(TCGA_exp_tpm))
k = intersect(rownames(TCGA_surv),colnames(TCGA_exp_tpm));length(k)
TCGA_exp_tpm = TCGA_exp_tpm[,k]
TCGA_surv = TCGA_surv[k,]
dim(TCGA_exp_tpm)
dim(TCGA_surv)
identical(colnames(TCGA_exp_tpm),rownames(TCGA_surv))
library(tidyverse)
TCGA_exp_tpm = TCGA_exp_tpm[,sort(colnames(TCGA_exp_tpm))]
k = !duplicated(str_sub(colnames(TCGA_exp_tpm),1,12)); table(k)
TCGA_exp_tpm = TCGA_exp_tpm[,k]
ncol(TCGA_exp_tpm)                
identical(rownames(TCGA_surv),colnames(TCGA_exp_tpm))
k = intersect(rownames(TCGA_surv),colnames(TCGA_exp_tpm));length(k)
TCGA_exp_tpm = TCGA_exp_tpm[,k]
TCGA_surv = TCGA_surv[k,]
dim(TCGA_exp_tpm)
dim(TCGA_surv)
identical(colnames(TCGA_exp_tpm),rownames(TCGA_surv))
identical(rownames(TCGA_exp_tpm),rownames(normal))
ncol(TCGA_exp_tpm)
ncol(normal)
TCGA_exp_tpm <- cbind(TCGA_exp_tpm,normal)
ncol(TCGA_exp_tpm)
### 0.2 GSE20711 TNBC
identical(rownames(GSE20711_meta),rownames(GSE20711_surv))
identical(rownames(GSE20711_meta),colnames(GSE20711_exp))
identical(colnames(GSE20711_exp),rownames(GSE20711_surv))
table(GSE20711_meta$characteristics_ch1.2)
table(GSE20711_meta$characteristics_ch1.2 %in% "subtypeihc: Basal")
GSE20711_surv <- GSE20711_surv[GSE20711_meta$characteristics_ch1.2 %in% "subtypeihc: Basal",]
GSE20711_exp <- GSE20711_exp[,GSE20711_meta$characteristics_ch1.2 %in% "subtypeihc: Basal"]
dim(GSE20711_surv)
dim(GSE20711_exp)

### 1.Expression matrix merging;TCGA、GSE20711、GSE58812
library(limma)
library(sva)
dimnames = list(rownames(TCGA_exp_tpm), 
                colnames(TCGA_exp_tpm))
TCGA_exp_tpm = matrix(as.numeric(as.matrix(TCGA_exp_tpm)), 
                      nrow=nrow(TCGA_exp_tpm), 
                      dimnames=dimnames)
dimnames = list(rownames(GSE20711_exp), 
                colnames(GSE20711_exp))
GSE20711_exp = matrix(as.numeric(as.matrix(GSE20711_exp)), 
                      nrow=nrow(GSE20711_exp), 
                      dimnames=dimnames)
dimnames = list(rownames(GSE58812_exp), 
                colnames(GSE58812_exp))
GSE58812_exp = matrix(as.numeric(as.matrix(GSE58812_exp)), 
                      nrow=nrow(GSE58812_exp), 
                      dimnames=dimnames)
#log2
range(TCGA_exp_tpm)
TCGA_exp_tpm = log2(TCGA_exp_tpm + 1)
range(TCGA_exp_tpm)
#normalize
range(GSE20711_exp)
GSE20711_exp = normalizeBetweenArrays(GSE20711_exp)
range(GSE20711_exp)
range(GSE58812_exp)
GSE58812_exp = normalizeBetweenArrays(GSE58812_exp)
range(GSE58812_exp)
#gene
gene1 = intersect(intersect(rownames(TCGA_exp_tpm),rownames(GSE20711_exp)),
                  rownames(GSE58812_exp))
length(gene1)
length(rownames(TCGA_exp_tpm))
allmerge1=data.frame()
allmerge1=cbind(TCGA_exp_tpm[gene1,], 
                GSE20711_exp[gene1,],
                GSE58812_exp[gene1,])
dim(allmerge1)
#group
batchType1 = c()
batchType1 = c(batchType1, rep(1,ncol(TCGA_exp_tpm)))
batchType1 = c(batchType1, rep(2,ncol(GSE20711_exp)))
batchType1 = c(batchType1, rep(3,ncol(GSE58812_exp)))
#PCA
batchType1 = factor(batchType1,levels = c("1","2","3"))
library(tinyarray)
pca.plot_1 = draw_pca(allmerge1,batchType1); pca.plot_1
outTab1 = ComBat(allmerge1, batchType1, par.prior=TRUE,ref.batch = "3")
pca.plot_2 = draw_pca(outTab1,batchType1); pca.plot_2
#
merge_exp <- as.data.frame(outTab1)
GroupType <- batchType1

### 2.Survival information merging
#. TCGA
nrow(TCGA_surv)
head(TCGA_surv)
TCGA_surv <- TCGA_surv[,-c(2,4,5)]
head(TCGA_surv)
range(TCGA_surv$OS.time)
#. GSE20711
nrow(GSE20711_surv)
head(GSE20711_surv)
range(GSE20711_surv$OS.time)
#. GSE58812
nrow(GSE58812_surv)
head(GSE58812_surv)
range(GSE58812_surv$OS.time)
#.
merge_surv <- rbind(TCGA_surv,GSE20711_surv,GSE58812_surv)
nrow(merge_surv)
range(merge_surv$OS.time)

### 3.Grouping information merging
table(str_sub(colnames(merge_exp),14,15))
merge_group = ifelse(str_sub(colnames(merge_exp),14,15) == "11",'normal','tumor')
merge_group = factor(merge_group,levels = c("normal","tumor"))
table(merge_group)

### 4.save
save(merge_exp,
     GroupType,
     merge_surv,
     merge_group,
     file = "Merge.Rdata")

### Data splitting
rm(list = ls())
load("Merge.Rdata")
set.seed(3510)
ncol(merge_exp)
table(merge_group)
merge_exp = merge_exp[,merge_group=='tumor']
ncol(merge_exp)
nrow(merge_surv)
k = !(is.na(merge_surv$OS.time)|is.na(merge_surv$OS)); table(k)
merge_surv = merge_surv[k,]
nrow(merge_surv)
library(stringr)
head(rownames(merge_surv))
head(colnames(merge_exp))
colnames(merge_exp) = str_sub(colnames(merge_exp),1,16)
k = intersect(rownames(merge_surv),colnames(merge_exp));length(k)
merge_exp = merge_exp[,k]
merge_surv = merge_surv[k,]
dim(merge_exp)
dim(merge_surv)
identical(rownames(merge_surv),colnames(merge_exp))
class(merge_exp)
library(caret)
sam <- createDataPartition(merge_surv$OS, p = 0.6,list = FALSE)
train_exp <- merge_exp[,sam]
test_exp <- merge_exp[,-sam]
train_meta <- merge_surv[sam,]
test_meta <- merge_surv[-sam,]
dim(train_exp)
dim(test_exp)
save(train_exp,
     train_meta,
     file = "Train_DATA.Rdata")
save(test_exp,
     test_meta,
     file = "Test_DATA.Rdata")

### 0.0 Data preparation
rm(list = ls())
load("Train_DATA.Rdata")
exprSet <- train_exp
meta <- train_meta
LIEMING = data.frame(colnames(meta))
meta = meta[,c(
  'OS',
  'OS.time'
)]
colnames(meta)=c('event','time')
str(meta)
# (4)time
range(meta$time)
meta$time = meta$time/365
range(meta$time)
# (5)NA?
table(meta$event)
library(tidyverse)
meta[meta==""] = NA
str(meta)
#
identical(rownames(meta),colnames(exprSet))
save(exprSet,
     meta,
     file = "data_train.Rdata")

### 0.1 Geneset preparation
### MsiDB
SUMO <- clusterProfiler::read.gmt("REACTOME_SUMOYLATION.v2023.2.Hs.gmt") 
table(duplicated(SUMO$gene))
SUMO <- SUMO[!duplicated(SUMO$gene),]
SUMO <- SUMO$gene
length(SUMO)
table(SUMO %in% rownames(exprSet))
SUMO <- SUMO[SUMO %in% rownames(exprSet)]
table(rownames(exprSet) %in% SUMO)
exprSet <- exprSet[rownames(exprSet) %in% SUMO,]
# Standardize
dim(exprSet)
exprSet <- as.matrix(exprSet)
df <-  sweep(exprSet, 1, apply(exprSet, 1, median,na.rm=T))
# Cluster
library(ConsensusClusterPlus)
maxK <-  9 
results <-  ConsensusClusterPlus(df,
                                 maxK = maxK,
                                 reps = 1000,
                                 pItem = 0.8,
                                 pFeature = 1,
                                 clusterAlg = "km",
                                 distance = "euclidean",
                                 seed = 1,
                                 title="cluster",
                                 innerLinkage="compnlete", 
                                 plot="pdf")
icl = calcICL(results,
              title="cluster",
              plot="pdf")
library(tidyverse)
table(results[[2]]$consensusClass)
Cluster = results[[2]]$consensusClass
length(Cluster)
SUMO_group = factor(Cluster,levels = c("1","2"))
table(SUMO_group)
save(SUMO_group,file = "SUMO_group.Rdata")
load("SUMO_group.Rdata")

# survival
SUMO_group <- ifelse(SUMO_group == "1","A","B")
library(survival)
library(survminer)
sfit <- survfit(Surv(time, event) ~ SUMO_group,
                data = meta)
p1 <- 
  ggsurvplot(sfit,
             data = meta, 
             conf.int = F, 
             pval = TRUE, 
             #pval = "P < 0.05",
             pval.coord = c(3.5,0.4),
             #surv.median.line = "hv", 
             xlab="Time(years)", 
             break.time.by = 1, 
             palette = c("#EFC000FF","#0073C2FF"), 
             risk.table = TRUE,
             risk.table.y.text = F,
             legend = c(0.7,1.0), 
             legend.title = "Cluster", 
             legend.labs = c("A", "B"))
p1
pdf(file="SUMO_surv.pdf", width=7, height=7)
print(p1)
dev.off()


### Biological differences
rm(list=ls())
#1. Run first 454～479
exprSet[1:4,1:4]
#
load("SUMO_group.Rdata")
SUMO_group
identical(names(SUMO_group),colnames(exprSet))
SUMO_group <- sort(SUMO_group)
identical(names(SUMO_group),colnames(exprSet))
#group
table(SUMO_group)
group_list <-  c(rep("A", 40), rep("B", 109)) #
group_list <- factor(group_list,levels = c("A","B")) 
exprSet <- exprSet[,names(SUMO_group)]
identical(names(SUMO_group),colnames(exprSet))
exprSet <- as.matrix(exprSet)
library(GSEABase)
library(GSVA)
msigdb_GMTs <- "msigdb_GMTs"
msigdb <- "c2.cp.reactome.v7.0.entrez.gmt"
geneset <- getGmt(msigdb)

#2.
exprSet <- as.data.frame(exprSet)
exprSet[1:4,1:4]
exprSet$symbol <- rownames(exprSet)
library(clusterProfiler)
library(org.Hs.eg.db)
xxx <- bitr(exprSet$symbol,
            fromType = "SYMBOL",
            toType = "ENTREZID",
            OrgDb = org.Hs.eg.db)
yyy <- inner_join(exprSet,xxx,by=c("symbol"="SYMBOL"))
rownames(yyy) <- yyy$ENTREZID
ncol(yyy)
yyy <- yyy[,1:(ncol(yyy)-2)]
yyy <- as.matrix(yyy)

#3. GSVA
es.max <- gsva(yyy,
               geneset,
               mx.diff = FALSE,
               verbose = FALSE,
               parallel.sz = 1)

rownames(es.max)

#4. Differential expressed genes
library(limma)
design <- model.matrix(~0+factor(group_list))
colnames(design) <- levels(factor(group_list))
rownames(design) <- colnames(es.max)
contrast.matrix <- makeContrasts("B-A",levels = design)
contrast.matrix
#limma
fit <- lmFit(es.max,design)
fit2 <- contrasts.fit(fit, contrast.matrix)
fit2 <- eBayes(fit2)
res <- decideTests(fit2, p.value=0.01)
summary(res)
tmp <- topTable(fit2,number=300) 
DEG <- na.omit(tmp)
dat <- es.max[match(rownames(DEG),rownames(es.max)),]
class(dat)
annotation_col <- data.frame(Cluster=group_list)
rownames(annotation_col) <- colnames(dat)
library(pheatmap)
library(tidyverse)
rownames(dat)
rownames(dat) <- str_sub(rownames(dat),start = 10)
rownames(dat)
dat <- dat[c(113,184,195,225,233,235,242,243,259,277,29,36,16,57,96,112,131,208,4,284),]
p1 <-
  pheatmap(dat,
           annotation_col = annotation_col,
           show_colnames = F,
           scale = "row",
           cluster_cols = F,
           cellwidth = 1.5)
p1
pdf(file="SUMO_GSVA_1.pdf", width=10, height=10)
print(p1)
dev.off()

### 5.0 Immune infiltration analysis
rm(list = ls())
load("data_train.Rdata")
nrow(exprSet)
exprSet = exprSet[apply(exprSet, 1, function(x) sum(x > 0) > 0.5*ncol(exprSet)), ]
nrow(exprSet)
dim(exprSet)
geneset_immu = rio::import("mmc3.xlsx",skip = 2)
geneset_immu = split(geneset_immu$Metagene,geneset_immu$`Cell type`)
lapply(geneset_immu[1:3], head)
exprSet <- as.matrix(exprSet)
library(GSVA)
immu_score_1 <- gsva(exprSet,
                     geneset_immu, 
                     method="ssgsea",
                     kcdf = "Gaussian",
                     mx.diff=FALSE, 
                     verbose=FALSE,
                     parallel.sz = parallel::detectCores())
save(immu_score_1, file = "immu_score_1.Rdata")
library(GSVA)
if(!file.exists("immu_score_1.Rdata")){
  immu_score_1 <- gsva(exprSet,
                       geneset_immu, 
                       method="ssgsea",
                       kcdf = "Gaussian",
                       mx.diff=FALSE, 
                       verbose=FALSE,
                       parallel.sz = parallel::detectCores())
  save(immu_score_1, file = "immu_score_1.Rdata")
}
load(file = "immu_score_1.Rdata")
load("SUMO_group.Rdata")
SUMO_group <- ifelse(SUMO_group == "1","A","B")
library(tinyarray)
library(ggplot2)
p3 = draw_boxplot(immu_score_1,
                  SUMO_group,
                  sort = F,
                  xlab = " ",
                  ylab = "Score",
                  grouplab = "Group",
                  color = c("#2874C5","#FFD92F")) + 
  theme_classic() +
  theme(axis.text.x = element_text(angle = 45, hjust = 1)) +
  theme(legend.position = "top")
p3
pdf(file="SUM_immu.pdf", width=11, height=6)
print(p3)
dev.off()

rm(list = ls())
load("data_train.Rdata")
load("SUMO_group.Rdata")
nrow(exprSet)
exprSet = exprSet[apply(exprSet, 1, function(x) sum(x > 0) > 0.5*ncol(exprSet)), ]
nrow(exprSet)
library(tidyverse)
names(SUMO_group)[1:4]
colnames(exprSet)[1:4]
colnames(exprSet) = str_sub(colnames(exprSet),1,16)
colnames(exprSet)[1:4]
SUMO_exp = exprSet[,colnames(exprSet) %in% names(SUMO_group)]
dim(SUMO_exp)
class(SUMO_exp)
names(SUMO_group)[1:4]
colnames(SUMO_exp)[1:4]
colnames(SUMO_exp) = str_sub(colnames(SUMO_exp),1,16)
colnames(SUMO_exp)[1:4]
k5 = intersect(colnames(SUMO_exp),names(SUMO_group))
length(k5)
SUMO_exp = SUMO_exp[,k5]
SUMO_group = SUMO_group[k5]
identical(names(SUMO_group),colnames(SUMO_exp))
library(limma)
design=model.matrix(~SUMO_group)
fit=lmFit(SUMO_exp,design)
fit=eBayes(fit)
deg=topTable(fit,coef=2,number = Inf)
dim(deg)
#1.probe_id
library(dplyr)
deg <- mutate(deg,probe_id=rownames(deg))
#2.change
logFC_t = 0.585
P.Value_t = 0.05
k1 = (deg$P.Value < P.Value_t)&(deg$logFC < -logFC_t)
k2 = (deg$P.Value < P.Value_t)&(deg$logFC > logFC_t)
deg <- mutate(deg,change = ifelse(k1,"down",ifelse(k2,"up","stable")))
table(deg$change)
#3.volcano
library(tinyarray)
p2 <-
  draw_volcano(deg,pkg = 3,
               logFC_cutoff = logFC_t,
               color = c("#0073C2FF", "grey", "#EFC000FF"))
p2
pdf(file="SUMO_volcano.pdf", width=6, height=5)
print(p2)
dev.off()
#
gene_1 = row.names(deg[str_detect(deg$change,"down") | str_detect(deg$change,"up"),])
length(gene_1)   
save(gene_1,file = "gene_1.Rdata")

### 0.
rm(list = ls())
load("data_train.Rdata")
dim(exprSet)
exp <- as.matrix(exprSet)
### 1.ssGSEA
library(GSVA)
geneset_immu = rio::import("ssGSEA-PMID30594216-Signature-16+13.xlsx",skip = 1)
geneset_immu <- apply(geneset_immu,2,function(x){return(as.character(na.omit(as.character(x))))})
lapply(geneset_immu[1:3], head)
if(!file.exists("immu_score_2.Rdata")){
  immu_score_2 <- gsva(exp,
                       geneset_immu, 
                       method="ssgsea",
                       kcdf = "Gaussian",
                       mx.diff=FALSE, 
                       verbose=FALSE,
                       parallel.sz = parallel::detectCores())
  save(immu_score_2, file = "immu_score_2.Rdata")
}
load(file = "immu_score_2.Rdata")
class(immu_score_2)

### 2.WGCNA
load("gene_1.Rdata")
length(rownames(exp))
length(gene_1)
table(rownames(exp) %in% gene_1)
exp <- exp[rownames(exp) %in% gene_1,]
mydata <- exp 
class(mydata)
library(stringr)
immu_score <- as.data.frame(t(immu_score_2)) 
ncol(mydata)
nrow(immu_score)
identical(rownames(immu_score),colnames(mydata))
### immuScore
scores = read.table("estimateScore.gct", skip=2, header=T)
rownames(scores) = scores[,1]
scores = as.data.frame(t(scores[,3:ncol(scores)]))
head(scores)
rownames(scores) <- str_replace_all(rownames(scores),"\\.","-")
identical(rownames(immu_score),rownames(scores))
immu_score$ImmuneScore <- scores$ImmuneScore
samples <- immu_score #samples
colnames(samples)
# 调序
samples <- samples[,match(c("ImmuneScore","aDCs","B cells","CD8+ T cells","DCs","iDCs","Macrophages","Mast cells","Neutrophils","NK cells","pDCs","T helper cells","Tfh","Th1 cells","Th2 cells","TIL","Treg"),colnames(samples))]
colnames(samples)


###---WGCNA---###
##### 1.
options(stringsAsFactors = FALSE)
library(WGCNA)
dim(mydata)
datExpr0 = data.frame(t(mydata))
colnames(datExpr0) <- rownames(mydata)
rownames(datExpr0) <- colnames(mydata)
datExpr1 <- datExpr0
dim(datExpr1)
gsg = goodSamplesGenes(datExpr1, verbose = 3);
gsg$allOK
if (!gsg$allOK){
  # Optionally, print the gene and sample names that were removed:
  if (sum(!gsg$goodGenes)>0) 
    printFlush(paste("Removing genes:", paste(names(datExpr0)[!gsg$goodGenes], collapse = ", ")));
  if (sum(!gsg$goodSamples)>0) 
    printFlush(paste("Removing samples:", paste(rownames(datExpr1)[!gsg$goodSamples], collapse = ", ")));
  # Remove the offending genes and samples from the data:
  datExpr1 = datExpr1[gsg$goodSamples, gsg$goodGenes]
}

##### 2.
sampleTree <-  hclust(dist(datExpr1), method = "average")
par(cex = 0.7);
par(mar = c(0,4,2,0))
plot(sampleTree, 
     main = "Sample clustering to detect outliers", 
     sub="", 
     xlab="", 
     cex.lab = 1.5,
     cex.axis = 1.5, 
     cex.main = 2)
plot(sampleTree,
     main = "Sample clustering to detect outliers",
     sub="",
     xlab="",
     cex.lab = 1.5,
     cex.axis = 1.5,
     cex.main = 2) +
  abline(h = 127,
         col = "red")
clust = cutreeStatic(sampleTree,
                     cutHeight = 127,
                     minSize = 10)
keepSamples = (clust==1)
datExpr = datExpr1[keepSamples, ]
nGenes = ncol(datExpr)
nSamples = nrow(datExpr)
dim(datExpr)

##### 3.scale free topology modle fit
allowWGCNAThreads()
powers = c(c(1:10), seq(from = 12, to=20, by=2))
sft = pickSoftThreshold(datExpr, 
                        powerVector = powers, 
                        verbose = 5)
afdir <- paste0(getwd(),"/WGCNA")         
dir.create(afdir)
pdf(file =paste0(afdir,"/1Threshold.pdf"),width = 10, height = 5)
par(mfrow = c(1,2))
cex1 = 0.9
plot(sft$fitIndices[,1], 
     -sign(sft$fitIndices[,3])*sft$fitIndices[,2],
     xlab="Soft Threshold (power)",
     ylab="Scale Free Topology Model Fit,signed R^2",
     type="n",
     main = paste("Scale independence")) +
  text(sft$fitIndices[,1], 
       -sign(sft$fitIndices[,3])*sft$fitIndices[,2],
       labels=powers,
       cex=cex1,
       col="red")+
  abline(h=0.90,
         col="red")
plot(sft$fitIndices[,1], 
     sft$fitIndices[,5],
     xlab="Soft Threshold (power)",
     ylab="Mean Connectivity", 
     type="n",
     main = paste("Mean connectivity")) +
  text(sft$fitIndices[,1], 
       sft$fitIndices[,5], 
       labels=powers, 
       cex=cex1,
       col="red")
dev.off()
# best
softPower =sft$powerEstimate
print(softPower)

##### 4.Turn adjacency into topological overlap
adjacency = adjacency(datExpr, power = softPower)
TOM = TOMsimilarity(adjacency);
dissTOM = 1-TOM
# Call the hierarchical clustering function
geneTree = hclust(as.dist(dissTOM), method = "average");
# Plot the resulting clustering tree (dendrogram)
#sizeGrWindow(12,9)
pdf(file=paste0(afdir,"/4_Gene clustering on TOM-based dissimilarity.pdf"),
    width=12,
    height=9)
plot(geneTree, 
     xlab="", 
     sub="", 
     main = "Gene clustering on TOM-based dissimilarity",
     labels = FALSE, 
     hang = 0.04)
dev.off()

#### 5. We like large modules, so we set the minimum module size relatively high:
minModuleSize = 50
# Module identification using dynamic tree cut:
dynamicMods = cutreeDynamic(dendro = geneTree, 
                            distM = dissTOM,
                            deepSplit = 2, 
                            pamRespectsDendro = FALSE,
                            minClusterSize = minModuleSize);
table(dynamicMods)
# Convert numeric lables into colors
dynamicColors = labels2colors(dynamicMods)
table(dynamicColors)
# Plot the dendrogram and colors underneath
pdf(file=paste0(afdir,"/5_Dynamic Tree Cut.pdf"),width=8,height=6)
plotDendroAndColors(geneTree, 
                    dynamicColors, 
                    "Dynamic Tree Cut",
                    dendroLabels = FALSE, 
                    hang = 0.03,
                    addGuide = TRUE, 
                    guideHang = 0.05,
                    main = "Gene dendrogram and module colors")
dev.off()

##### 6. Calculate eigengenes
MEList = moduleEigengenes(datExpr, colors = dynamicColors)
MEs = MEList$eigengenes
# Calculate dissimilarity of module eigengenes
MEDiss = 1-cor(MEs);
# Cluster module eigengenes
METree = hclust(as.dist(MEDiss), method = "average")
# Plot the result
pdf(file=paste0(afdir,"/6_Clustering of module eigengenes.pdf"),width=7,height=6)
plot(METree, main = "Clustering of module eigengenes",
     xlab = "", sub = "")
MEDissThres = 0.25
# Plot the cut line into the dendrogram
abline(h=MEDissThres, col = "red")
dev.off()

##### 7. Call an automatic merging function
merge = mergeCloseModules(datExpr, 
                          dynamicColors, 
                          cutHeight = MEDissThres, 
                          verbose = 3)
# The merged module colors
mergedColors = merge$colors
# Eigengenes of the new merged modules:
mergedMEs = merge$newMEs
pdf(file=paste0(afdir,"/7_merged dynamic.pdf"), 
    width = 9, 
    height = 6.5)
plotDendroAndColors(geneTree, 
                    cbind(dynamicColors, mergedColors),
                    c("Dynamic Tree Cut", "Merged dynamic"),
                    dendroLabels = FALSE, 
                    hang = 0.03,
                    addGuide = TRUE, 
                    guideHang = 0.05)
dev.off()

##### 8. Rename to moduleColors
moduleColors = mergedColors
# Construct numerical labels corresponding to the colors
colorOrder = c("grey", standardColors(50))
moduleLabels = match(moduleColors, colorOrder)-1
MEs = mergedMEs

##### 9. Define numbers of genes and samples
nGenes = ncol(datExpr)
nSamples = nrow(datExpr)
nrow(MEs)
nrow(samples)
samples <- samples[rownames(samples) %in% rownames(MEs),]
table(rownames(samples) == rownames(MEs))
moduleTraitCor = cor(MEs, samples, use = "p")
moduleTraitPvalue = corPvalueStudent(moduleTraitCor, nSamples)
pdf(file=paste0(afdir,
                "/8_Module-trait relationships.pdf"),
    width=15,
    height=10)
# Will display correlations and their p-values
textMatrix = paste(signif(moduleTraitCor, 2), "\n(",
                   signif(moduleTraitPvalue, 1), ")", sep = "")
dim(textMatrix) = dim(moduleTraitCor)
par(mar = c(6, 8.5, 3, 3))
# Display the correlation values within a heatmap plot
labeledHeatmap(Matrix = moduleTraitCor,
               xLabels = names(samples),
               yLabels = names(MEs),
               ySymbols = names(MEs),
               colorLabels = FALSE,
               colors = blueWhiteRed(50),
               textMatrix = textMatrix,
               setStdMargins = FALSE,
               cex.text = 0.5,
               zlim = c(-1,1),
               main = paste("Module-trait relationships"))
dev.off()

######## 10.Define variable weight containing all column of datTraits
# names (colors) of the modules
modNames = substring(names(MEs), 3)
geneModuleMembership = as.data.frame(cor(datExpr, MEs, use = "p"))
MMPvalue = as.data.frame(corPvalueStudent(as.matrix(geneModuleMembership), nSamples))
names(geneModuleMembership) = paste("MM", modNames, sep="")
names(MMPvalue) = paste("p.MM", modNames, sep="")
#names of those trait
traitNames=names(samples)
geneTraitSignificance = as.data.frame(cor(datExpr, samples, use = "p"))
GSPvalue = as.data.frame(corPvalueStudent(as.matrix(geneTraitSignificance), nSamples))
names(geneTraitSignificance) = paste("GS.", traitNames, sep="")
names(GSPvalue) = paste("p.GS.", traitNames, sep="")
for (trait in traitNames){
  traitColumn=match(trait,traitNames)
  for (module in modNames){
    column = match(module, modNames)
    moduleGenes = moduleColors==module
    if (nrow(geneModuleMembership[moduleGenes,]) > 1){
      pdf(file=paste(afdir,"/9_", trait, "_", module,"_Module membership vs gene significance.pdf",sep=""),width=7,height=7)
      par(mfrow = c(1,1))
      verboseScatterplot(abs(geneModuleMembership[moduleGenes, column]),
                         abs(geneTraitSignificance[moduleGenes, traitColumn]),
                         xlab = paste("Module Membership in", module, "module"),
                         ylab = paste("Gene significance for ",trait),
                         main = paste("Module membership vs. gene significance\n"),
                         cex.main = 1.2, cex.lab = 1.2, cex.axis = 1.2, col = module)
      dev.off()
    }
  }
}
colnames(datExpr)
probes = colnames(datExpr)
geneInfo0 = data.frame(probes= probes,
                       moduleColor = moduleColors)
for (Tra in 1:ncol(geneTraitSignificance))
{
  oldNames = names(geneInfo0)
  geneInfo0 = data.frame(geneInfo0, geneTraitSignificance[,Tra],
                         GSPvalue[, Tra])
  names(geneInfo0) = c(oldNames,names(geneTraitSignificance)[Tra],
                       names(GSPvalue)[Tra])
}
for (mod in 1:ncol(geneModuleMembership))
{
  oldNames = names(geneInfo0)
  geneInfo0 = data.frame(geneInfo0, geneModuleMembership[,mod],
                         MMPvalue[, mod])
  names(geneInfo0) = c(oldNames,names(geneModuleMembership)[mod],
                       names(MMPvalue)[mod])
}
geneOrder =order(geneInfo0$moduleColor)
geneInfo = geneInfo0[geneOrder, ]
write.table(geneInfo, file = paste0(afdir,"/10_GS_and_MM.xls"),sep="\t",row.names=F)
nGenes = ncol(datExpr)
nSamples = nrow(datExpr)
# Transform dissTOM with a power to make moderately strong connections more visible in the heatmap
plotTOM = dissTOM^7
# Set diagonal to NA for a nicer plot
diag(plotTOM) = NA
# TOM
nSelect = 1000
# For reproducibility, we set the random seed
set.seed(10)
select = sample(nGenes, size = nSelect)
selectTOM = dissTOM[select, select]
# There's no simple way of restricting a clustering tree to a subset of genes, so we must re-cluster.
selectTree = hclust(as.dist(selectTOM), method = "average")
selectColors = moduleColors[select]
plotDiss = selectTOM^7
diag(plotDiss) = NA
pdf(file=paste0(afdir,"/13_Network heatmap plot_selected genes.pdf"),width=9, height=9)
TOMplot(plotDiss, selectTree, selectColors, main = "Network heatmap plot, selected genes", col=gplots::colorpanel(250,'red',"orange",'lemonchiffon'))
dev.off()

######## 11. Visualizing the gene network of eigengenes
pdf(file=paste0(afdir,"/14_Eigengene dendrogram and Eigengene adjacency heatmap.pdf"), width=5, height=7.5)
par(cex = 0.9)
plotEigengeneNetworks(MEs, "", marDendro = c(0,4,1,2), marHeatmap = c(3,4,1,2), cex.lab = 0.8, xLabelsAngle= 90)
dev.off()
pdf(file=paste0(afdir,"/15_Eigengene dendrogram_2.pdf"),width=6, height=6)
par(cex = 1.0)
plotEigengeneNetworks(MEs, "Eigengene dendrogram", marDendro = c(0,4,2,0), plotHeatmaps = FALSE)
dev.off()
pdf(file=paste0(afdir,"/15_Eigengene adjacency heatmap_2.pdf"),width=6, height=6)
# Plot the heatmap matrix (note: this plot will overwrite the dendrogram plot)
par(cex = 1.0)
plotEigengeneNetworks(MEs, "Eigengene adjacency heatmap", marHeatmap = c(3,4,2,2), plotDendrograms = FALSE, xLabelsAngle = 90)
dev.off()

moduleTraitCor <- as.data.frame(moduleTraitCor)
max_value <- max(moduleTraitCor$`CD8+ T cells`)
color <- rownames(moduleTraitCor[moduleTraitCor$`CD8+ T cells` == max_value,])
library(stringr)
color <- str_sub(color,3,nchar(color))
color
WGCNA_genes <- geneInfo[geneInfo$moduleColor == color,]$probes
length(WGCNA_genes)
WGCNA_genes <- data.frame(SYMBOL = WGCNA_genes)
gene_2 <- WGCNA_genes$SYMBOL
length(gene_2)
SIRGs <- gene_2
save(SIRGs,
     file = "SIRGs.Rdata")
save(WGCNA_genes,
     file = "WGCNA_genes.Rdata")

### Enrichment analysis
rm(list = ls())
load("WGCNA_genes.Rdata")
library(clusterProfiler)
library(tidyverse)
library(ggplot2)
library(forcats)
ids <- bitr(WGCNA_genes$SYMBOL,'SYMBOL','ENTREZID','org.Hs.eg.db')  
k1 <- WGCNA_genes$SYMBOL %in% ids$SYMBOL;table(k1)
WGCNA_genes <- WGCNA_genes[k1,]
WGCNA_genes <- data.frame(SYMBOL = WGCNA_genes)
table(WGCNA_genes$SYMBOL == ids$SYMBOL)
WGCNA_genes <- merge(WGCNA_genes,ids,by.x='SYMBOL',by.y='SYMBOL')
gene <- WGCNA_genes$ENTREZID
# GO
ego_1 <- enrichGO(gene,
                  OrgDb = "org.Hs.eg.db",
                  qvalueCutoff = 0.05,
                  pvalueCutoff = 0.05,
                  ont="ALL",
                  readable = TRUE)
save(ego_1,file = "ego_1.Rdata")
if(!file.exists("ego_1.Rdata")){
  ego_1 <- enrichGO(gene,
                    OrgDb = "org.Hs.eg.db",
                    qvalueCutoff = 0.05,
                    pvalueCutoff = 0.05,
                    ont="ALL",
                    readable = TRUE)
  save(ego_1,file = "ego_1.Rdata")
}
load(file = "ego_1.Rdata")
ego_data <- data.frame(x = ego_1@result$ONTOLOGY,
                       y = ego_1@result$Description);view(ego_data)
ego_1@result <- ego_1@result[c(2,5,6,8,9,883,884,885,888,889,918,919,920,921,922),]
# GO_facet
p <- 
  dotplot(ego_1, split = "ONTOLOGY",showCategory =10) +
  facet_grid(ONTOLOGY~., scale="free") +
  scale_y_discrete(labels=function(x) str_wrap(x, width = 100)) +
  theme(axis.text = element_text(size = 1, angle = 0, hjust = 1, vjust = 0.5),) 
p
pdf(file="GO.pdf", width=9, height=8)
print(p)
dev.off()

# KEGG
ek_1 <- enrichKEGG(gene,
                   organism = "hsa",
                   pvalueCutoff = 0.05,
                   qvalueCutoff = 0.05)
save(ek_1,file = "ek_1.Rdata")
if(!file.exists("ek_1.Rdata")){
  ek_1 <- enrichKEGG(gene,
                     organism = "hsa",
                     pvalueCutoff = 0.05,
                     qvalueCutoff = 0.05)
  save(ek_1,file = "ek_1.Rdata")
}
load("ek_1.Rdata")
# https://mp.weixin.qq.com/s/NglawJgVgrMJ0QfD-YRBQg
table(ek_1@result$p.adjust<0.05)
ek_1@result$p.adjust<0.05
ek_1@result <- ek_1@result[ek_1@result$p.adjust<0.05,]
ego_data <- data.frame(x = ek_1@result$p.adjust,
                       y = ek_1@result$Description);view(ego_data)
ego_data$y
ek_1@result <- ek_1@result[c(1,2,3,8,9,11,15,17,18,22,36,40,58,61,65),]
# KEGG_dotplot
p <- 
  dotplot(ek_1,
          x = "GeneRatio", 
          color = "p.adjust", 
          size = "Count",
          showCategory = 15) +
  scale_y_discrete(labels=function(x) str_wrap(x, width = 100))
p
pdf(file="KEGG.pdf", width=9, height=8)
print(p)
dev.off()

### 0.1 data
rm(list = ls())
load("data_train.Rdata")
load("SIRGs.Rdata")
unicox_gene <- SIRGs

### 1.1 uniCOX
length(SIRGs)
table(rownames(exprSet) %in% SIRGs)
exprSet <- exprSet[rownames(exprSet) %in% SIRGs,]
library(survival)
source("KM_cox_function.R")
unicox_results <- apply(exprSet , 1 , genecox)
unicox_results = as.data.frame(t(unicox_results))
save(unicox_results,file = "unicox_results.Rdata")
unicox_gene = rownames(unicox_results)[unicox_results$p<0.05]
length(unicox_gene)
unicox_gene
save(unicox_gene,file = "unicox_gene.Rdata")

### 1.2 ForestPlot
load(file = "unicox_results.Rdata")
unicox_results <- unicox_results[,c(5,9,10,4)]
tducs <- unicox_results
colnames(tducs) <- c("HR","L95CI","H95CI","pvalue")
#1.
gene <- rownames(tducs)
hr <- sprintf("%.3f",tducs$"HR")
hrLow  <- sprintf("%.3f",tducs$"L95CI")
hrHigh <- sprintf("%.3f",tducs$"H95CI")
Hazard.ratio <- paste0(hr,"(",hrLow,"-",hrHigh,")")
pValue <- ifelse(tducs$pvalue<0.001,
                 "< 0.001", 
                 sprintf("%.3f", tducs$pvalue))
#2.
pdf(file="UniCoxSurForestPlot.pdf", width = 7,height = 10)
n <- nrow(tducs)
nRow <- n+1
ylim <- c(1,nRow) 
layout(matrix(c(1,2),nc=2),width=c(2.5,2))
xlim = c(0,2.5)
par(mar=c(4,2.5,2,1))
plot(0,xlim=xlim,ylim=ylim,type="n",axes=F,xlab="",ylab="")
text.cex=0.8 
text(0,n:1,gene,adj=0,cex=text.cex)
text(1.4,n:1,pValue,adj=1,cex=text.cex);text(1.4,n+1,'pvalue',cex=text.cex,font=2,adj=1)
text(2.5,n:1,Hazard.ratio,adj=1,cex=text.cex);text(2.5,n+1,'Hazard ratio',cex=text.cex,font=2,adj=1,)
par(mar=c(4,1,2,1),mgp=c(2,0.5,0))
xlim = c(0.2,2.1)
plot(0,xlim=xlim,ylim=ylim,type="n",axes=F,ylab="",xaxs="i",xlab="Hazard ratio")
arrows(as.numeric(hrLow),
       n:1,as.numeric(hrHigh),
       n:1,angle=90,
       code=3,
       length=0.05,
       col="black",
       lwd=2.5)
abline(v=1,col="black",lty=2,lwd=2)
boxcolor = ifelse(as.numeric(hr) > 1, "#EFC000FF", "#0073C2FF")
points(as.numeric(hr), n:1, pch = 15, col = boxcolor, cex=1.3)
axis(1)
dev.off()

### 2.0 Machine Learning
unicox_gene = rownames(unicox_results)[unicox_results$p<0.01]
length(unicox_gene)
unicox_gene
save(unicox_gene,file = "unicox_gene.Rdata")
inputdata <- as.data.frame(t(exprSet))[,unicox_gene]
identical(rownames(inputdata),rownames(meta))
meta <- meta[,c(2,1)]
inputdata <- cbind(meta,inputdata)
colnames(inputdata)[1] <- "OS"
colnames(inputdata)[2] <- "Event"
### 2.1 LASSO
library(tidyverse)
library(glmnet)
library(survival)
set.seed(666)
x<-as.matrix(inputdata[,3:ncol(inputdata)])
y<-data.matrix(Surv(inputdata$OS,inputdata$Event))
lasso<- glmnet(x, 
               y, 
               family = 'cox', 
               nlambda=1000, 
               alpha=1)
lassoCV <- cv.glmnet(x, 
                     y, 
                     family = "cox",
                     type.measure = "deviance",
                     nfolds =10)
par(mfrow=c(1,1))
plot(lasso, xvar="lambda")
plot(lassoCV)
lassoCV
se_lambda<-lassoCV$lambda.min
se_coef<-coef(lassoCV, s = "lambda.min")
se_coef
index<-which(se_coef!=0)
coef<-se_coef[index]
diffvariables=row.names(se_coef)[index]
lasso.result.se<-cbind(diffvariables,coef)
lasso.result.se<-as.data.frame(lasso.result.se)
lasso.result.se$coef<-as.numeric(lasso.result.se$coef)
p1 <- ggplot(aes(x=reorder(diffvariables,coef),y=coef,fill=diffvariables),data=lasso.result.se)+
  geom_col()+
  coord_flip()+
  theme_bw()+
  labs(x="")+
  ggtitle("LASSO identified variables")+
  scale_fill_brewer(palette = "Set3")+
  theme(legend.position = "")
p1
### 2.2 randomForest
library(randomForestSRC)
library(stringr)
colnames(inputdata) <- str_replace_all(colnames(inputdata),"\\-",".")
set.seed(300)
rf.model<- rfsrc(Surv(OS,Event) ~ .,
                 data =inputdata,
                 ntree = 1000,
                 splitrule="logrank",
                 importance = TRUE,
                 nodesize = 15)
rf.model
plot(get.tree(rf.model,3))
plot(rf.model)
plot.rfsrc(rf.model, alpha = 0.05)
rf.top<-var.select(rf.model)
rf.top
rf.top2<-data.frame(
  Feature=rf.top$topvars,
  vimp=rf.top$varselect[rf.top$topvars,2])
colnames(rf.top2)[2] <- "Importance"
p2 <- ggplot(aes(x=reorder(Feature,Importance),y=Importance,color = Importance),data=rf.top2)+
  geom_segment(aes(x=reorder(Feature,Importance),
                   xend = reorder(Feature,Importance),
                   y = 0,
                   yend = Importance),
               size=1.5,
               color="#C9CACA",
               linetype="solid") +
  geom_point(size=5) +
  scale_color_gradient(low = "#74C6BE", high = "#A73030FF") +
  coord_flip()+
  theme_bw()+
  labs(title = "Variable Importance in Randomforest",x="",y= "")+
  theme(plot.title = element_text(hjust = 0.5))
p2
rf.top2$Feature <- str_replace_all(rf.top2$Feature,"\\.","-")
RF_gene <- rf.top2$Feature
RF_gene
### 2.3 SVM_REF
source('msvmRFE.R')
library(e1071)
library(caret)
input <- inputdata[,-1]
svmRFE(input, k = 5, halve.above = 100) 
nfold = 5
nrows = nrow(input)
folds = rep(1:nfold, len=nrows)[sample(nrows)]
folds = lapply(1:nfold, function(x) which(folds == x))
results = lapply(folds, svmRFE.wrap, input, k=5, halve.above=100)
top.features = WriteFeatures(results, input, save=F) 
head(top.features)
nrow(top.features)
featsweep = lapply(1:nrow(top.features), FeatSweep.wrap, results, input)
no.info = min(prop.table(table(input[,1])))
errors = sapply(featsweep, function(x) ifelse(is.null(x), NA, x$error))
pdf("B_svm-error.pdf",width = 5,height = 5)
PlotErrors(errors, no.info=no.info) 
dev.off()
pdf("svm-accuracy.pdf",width = 5,height = 5)
Plotaccuracy(1-errors,no.info=no.info) 
dev.off()
which.min(errors)
top.features <- top.features[1:which.min(errors),] 
top.features$FeatureName
### 2.4 venn
library(ggvenn)
Topgene<- list(LASSO = lasso.result.se$diffvariables, 
               RF = RF_gene,
               `SVM-REF` = top.features$FeatureName)
p3 <- 
  ggvenn(Topgene,
         show_percentage = F, 
         stroke_color ="black",
         fill_color = c("#0073C2FF", "#EFC000FF", "#A73030FF"),
         stroke_alpha =0.3,
         stroke_size = 0.5,
         set_name_size = 5,
         text_color = "black",
         text_size =5) 
p3
pdf(file="ML_venn.pdf", width=7, height=6)
print(p3)
dev.off()
hubgene<-intersect(intersect(lasso.result.se$diffvariables,RF_gene),top.features$FeatureName)
modeldata<-inputdata%>%
  select(OS,Event,hubgene)

### 3.1 model
library(autoReg)
library(officer)
library(rrtable)
library(survival)
library(survminer)
library(regplot)
library(rms)
modeldata$Event <- as.numeric(modeldata$Event)
fit<-coxph(Surv(OS,Event) ~ ., data = modeldata)
ggforest(fit)
hubgene
res.cox = coxph(Surv(OS,Event) ~ ., data =modeldata)
geneCoef <- data.frame(gene=names(res.cox$coefficients),
                       Coef=res.cox$coefficients)
geneCoef$Coef
dat_score = cbind(meta,t(exprSet[hubgene,])) 
fp = apply(dat_score[,hubgene],  
           1,
           function(k)sum(geneCoef$Coef * k))
dat_score$fp = fp
dat_score$Risk = ifelse(dat_score$fp>median(dat_score$fp),"high","low")
dat_score$Risk = factor(dat_score$Risk,levels = c("low","high"))
model_data <- dat_score
save(model_data,
     res.cox,
     hubgene,
     geneCoef,
     file = "model.Rdata")
identical(rownames(dat_score),colnames(exprSet))
Risk_group <- dat_score$Risk
names(Risk_group) <- rownames(dat_score)
Risk_group[1:6]
save(Risk_group,file = "Risk_group.Rdata")
length(Risk_group)
head(dat_score)
### 3.2 KM-polt
library(survival)
library(survminer)
sfit <- survfit(Surv(time, event)~Risk, data = dat_score)
p1 <- 
  ggsurvplot(sfit,
             data = dat_score, 
             conf.int = TRUE,
             pval = TRUE, 
             pval.coord = c(2.5,0.4),
             #surv.median.line = "hv",
             xlab="Time(years)",
             break.time.by = 2,
             palette = "jco",
             risk.table = TRUE,
             risk.table.y.text = F,
             legend.title = "Risk",
             legend.labs = c("Low", "High")) 
p1
pdf(file="Risk_surv.pdf", width=8, height=7)
print(p1)
dev.off()
### 3.3 ROC
dat = cbind(meta,
            fp = fp)
head(dat)
library(survminer)
library(survival)
library(timeROC)
result <-with(dat, 
              timeROC(T = time,
                      delta = event,
                      marker = fp,
                      cause=1,
                      times=c(2,3,5),
                      iid = TRUE))
plot_dat = data.frame(fpr = as.numeric(result$FP),
                      tpr = as.numeric(result$TP),
                      time = rep(as.factor(c(2,3,5)),
                                 each = nrow(result$TP)))
library(ggplot2)
p2 <- 
  ggplot() + 
  geom_line(data = plot_dat,
            aes(x = fpr, y = tpr,color = time),
            size = 1) + 
  scale_color_manual(name = NULL,
                     values = c("#2874C5", "#f87669", "#e6b707","brown","blue"),
                     labels = paste0("AUC of ",c(2,3,5),"-y survival: ",
                                     format(round(result$AUC,2),
                                            nsmall = 2)))+
  theme_bw()+
  theme(panel.grid = element_blank(),
        legend.background = element_rect(linetype = 1, size = 0.2, colour = "black"),
        legend.position = c(0.765,0.125))+
  scale_x_continuous(expand = c(0.005,0.005))+
  scale_y_continuous(expand = c(0.005,0.005))+
  labs(x = "1 - Specificity",
       y = "Sensitivity")+
  coord_fixed()
p2

fp
ri = dat_score$Risk;ri
fp_dat = data.frame(patientid = 1:length(fp),
                    fp = as.numeric(sort(fp)),
                    ri = ri[order(fp)])
sur_dat = data.frame(patientid = 1:length(fp),
                     time = dat_score[order(fp),'time'] ,
                     event = dat_score[order(fp),'event']) 
sur_dat$event = ifelse(sur_dat$event == 0,'alive','death')
sur_dat$event = factor(sur_dat$event,levels = c("death","alive"))
hubgene
exp_dat = t(dat_score[order(fp),hubgene])
p1=ggplot(fp_dat,
          aes(x=patientid,y=fp))+
  geom_point(aes(color = ri),size = 0.8)+
  scale_color_manual(values = c("#2874C5", "#f87669"))+
  geom_vline(xintercept = 0.5*nrow(sur_dat),lty = 2)+
  scale_x_continuous(expand=c(0.01,0))+
  labs(x = "",y = "risk score")+
  theme_bw()
p1
p2=ggplot(sur_dat,aes(x=patientid,y=time))+
  geom_point(aes(col=event),size = 0.5)+
  scale_color_manual(values = c("#f87669","#2874C5"))+
  geom_vline(xintercept = 0.5*nrow(sur_dat),lty = 2)+
  scale_x_continuous(expand=c(0.01,0))+
  labs(x = "")+
  theme_bw()
p2
annotation_col = data.frame(group = ri,
                            row.names = names(ri))
mycolors <- colorRampPalette(c("#2874C5","white", "#f87669"), bias = 1.2)(100)
ann_colors = list(
  group = c(lowrisk="#2874C5", highrisk="#f87669")
)
p3=pheatmap::pheatmap(exp_dat,
                      col= mycolors,
                      annotation_col = annotation_col,
                      annotation_colors =ann_colors,
                      scale = "row",
                      breaks = seq(-3,3,length.out = 100),
                      show_colnames = F,
                      cluster_cols = F,
                      annotation_legend = F,
                      cellheight = 10)
p3
library(tinyarray)
library(patchwork)
n = scale(t(exp_dat))
n[n > 3] = 3
n[n < -3] = -3
p3 = ggheat(n,fp_dat$ri,show_rownames = F)+
  theme(axis.text = element_text(size = 8))
p3
p <- 
  p1 /p2 /p3 + plot_layout(design = 'A
                         B
                         C
                         C
                         C
                         C')
pdf(file="Train_ggRisk_plot", width=5, height=8)
print(p)
dev.off()


rm(list = ls())
load(file = "model.Rdata")
library(ggrisk)
library(survival)
### 1.
mydata <- model_data[,1:5]
summary(mydata$time)
table(mydata$event)
multi_cox_genes <- colnames(mydata)[3:5]
formula <- as.formula(paste("Surv(time, event) ~", paste(multi_cox_genes, collapse = " + ")))
formula
multi_cox_model <- coxph(formula, data = mydata)
summary(multi_cox_model)
ggrisk(multi_cox_model)
p1 <- 
  ggrisk(multi_cox_model, 
         heatmap.genes = multi_cox_genes,
         cutoff.value='median', 
         cutoff.x = 145,
         cutoff.y = 0.8,
         cutoff.label='',
         code.0 = 'Alive',
         code.1 = 'Dead',
         code.highrisk = 'High Risk',
         code.lowrisk = 'Low Risk',
         title.A.ylab='Risk Score',
         title.B.ylab='Survival Time (year)',
         title.A.legend='Risk Group',
         title.B.legend='event',
         title.C.legend='Expression',
         size.ABC=1.5,
         size.ylab.title=14,
         size.Atext=11,
         size.Btext=11,
         size.Ctext=11,
         size.yticks=0.5,
         size.yline=0.5,
         size.points=0.8,
         size.dashline=0.7,
         size.cutoff=5,
         size.legendtitle=13,
         size.legendtext=12,
         color.A=c(low='#2874C5',high='#f87669'),
         color.B=c(code.0='#2874C5',code.1='#f87669'),
         color.C=c(low='#2874C5',median='white',high='#f87669'),
         vjust.A.ylab=1, 
         vjust.B.ylab=2,
         family='sans',
         expand.x = 3,
         relative_heights = c(0.1,0.1,0.01,0.15))
p1
pdf(file="Risk_plot.pdf", width=7, height=9)
print(p1)
dev.off()


### 0.0 data
rm(list = ls())
load("model.Rdata")
load("Test_DATA.Rdata")
exprSet <- test_exp
meta <- test_meta
LIEMING = data.frame(colnames(meta))
meta = meta[,c(
  'OS',
  'OS.time'
)]
colnames(meta)=c('event','time')
str(meta)
range(meta$time)
meta$time = meta$time/365
range(meta$time)
table(meta$event)
library(tidyverse)
meta[meta==""] = NA
str(meta)
library(stringr)
head(rownames(meta))
head(colnames(exprSet))
colnames(exprSet) = str_sub(colnames(exprSet),1,16)
k5 = intersect(rownames(meta),colnames(exprSet));length(k5)
exprSet = exprSet[,k5]
meta = meta[k5,]
dim(exprSet)
dim(meta)
identical(rownames(meta),colnames(exprSet))
class(exprSet)

### 1.model
table(rownames(exprSet) %in% hubgene)
exprSet <- as.data.frame(exprSet)
dat_score = cbind(meta,t(exprSet[hubgene,]))
fp = apply(dat_score[,hubgene], 1,function(k)sum(geneCoef$Coef * k))
### 2.surv
dat_score$fp = fp
dat_score$Risk = ifelse(dat_score$fp>median(dat_score$fp),"high","low")
dat_score$Risk = factor(dat_score$Risk,levels = c("low","high"))
head(dat_score)
library(survival)
library(survminer)
sfit <- survfit(Surv(time, event)~Risk, data=dat_score)
p1 <- 
  ggsurvplot(sfit,
             data = dat_score,
             conf.int = T,
             pval = TRUE,
             pval.coord = c(0.8,0.40),
             #surv.median.line = "hv", #median.line
             xlab="Time(years)",
             break.time.by = 2,
             palette = "jco",
             risk.table = TRUE,
             risk.table.y.text = F,
             legend.title = "Risk",
             legend.labs = c("Low", "High"))
p1
pdf(file="test_surv.pdf", width=8, height=7)
print(p1)
dev.off()
save(meta,fp,file = "dat.Rdata")

### 3.ROC
load("dat.Rdata")
dat = cbind(meta,fp = fp)
head(dat)
library(survminer)
library(survival)
library(timeROC)
result <-with(dat, 
              timeROC(T = time,
                      delta = event,
                      marker = fp,
                      cause=1,
                      times=c(2,3,5),
                      iid = TRUE))
class(result$AUC)
result$AUC
plot_dat = data.frame(fpr = as.numeric(result$FP),
                      tpr = as.numeric(result$TP),
                      time = rep(as.factor(c(2,3,5)),
                                 each = nrow(result$TP)))
library(ggplot2)
ggplot() + 
  geom_line(data = plot_dat,
            aes(x = fpr, y = tpr,color = time),
            size = 1) + 
  scale_color_manual(name = NULL,
                     values = c("#2874C5", "#f87669", "#e6b707","brown","red","black"),
                     labels = paste0("AUC of ",c(2,3,5),"-y survival: ",
                                     format(round(result$AUC,2),
                                            nsmall = 2)))+
  theme_bw()+
  theme(panel.grid = element_blank(),
        legend.background = element_rect(linetype = 1, size = 0.2, colour = "black"),
        legend.position = c(0.765,0.125))+
  scale_x_continuous(expand = c(0.005,0.005))+
  scale_y_continuous(expand = c(0.005,0.005))+
  labs(x = "1 - Specificity",
       y = "Sensitivity")+
  coord_fixed()

fp
ri = dat_score$Risk;ri
fp_dat = data.frame(patientid = 1:length(fp),
                    fp = as.numeric(sort(fp)),
                    ri = ri[order(fp)])
sur_dat = data.frame(patientid = 1:length(fp),
                     time = dat_score[order(fp),'time'] ,
                     event = dat_score[order(fp),'event']) 
sur_dat$event = ifelse(sur_dat$event == 0,'alive','death')
sur_dat$event = factor(sur_dat$event,levels = c("death","alive"))
hubgene
exp_dat = t(dat_score[order(fp),hubgene])
p1=ggplot(fp_dat,
          aes(x=patientid,y=fp))+
  geom_point(aes(color = ri),size = 0.8)+
  scale_color_manual(values = c("#2874C5", "#f87669"))+
  geom_vline(xintercept = 0.5*nrow(sur_dat),lty = 2)+
  scale_x_continuous(expand=c(0.01,0))+
  labs(x = "",y = "risk score")+
  theme_bw()
p1
p2=ggplot(sur_dat,aes(x=patientid,y=time))+
  geom_point(aes(col=event),size = 0.3)+
  scale_color_manual(values = c("#f87669","#2874C5"))+
  geom_vline(xintercept = 0.5*nrow(sur_dat),lty = 2)+
  scale_x_continuous(expand=c(0.01,0))+
  labs(x = "")+
  theme_bw()
p2
annotation_col = data.frame(group = ri,
                            row.names = names(ri))
mycolors <- colorRampPalette(c("#2874C5","white", "#f87669"), bias = 1.2)(100)
ann_colors = list(
  group = c(lowrisk="#2874C5", highrisk="#f87669")
)
p3=pheatmap::pheatmap(exp_dat,
                      col= mycolors,
                      annotation_col = annotation_col,
                      annotation_colors =ann_colors,
                      scale = "row",
                      breaks = seq(-3,3,length.out = 100),
                      show_colnames = F,
                      cluster_cols = F,
                      annotation_legend = F,
                      cellheight = 20)
p3
library(tinyarray)
library(patchwork)
n = scale(t(exp_dat))
n[n > 3] = 3
n[n < -3] = -3
p3 = ggheat(n,fp_dat$ri,show_rownames = F)+
  theme(axis.text = element_text(size = 8))
p3
p1 /p2 /p3 + plot_layout(design = 'A
                         B
                         C
                         C
                         C
                         C')

### 0.data
rm(list = ls())
load(file = "DATA_TCGA.Rdata")
### 0.1 TCGA TNBC
identical(TCGA_meta$sample,rownames(TCGA_surv))
status <- TCGA_meta[,c(4,52,42,53,46)]
colnames(status) <- c("ID","ER","PR","HER2","FISH")
TCGA_surv$subtype <-
  ifelse(status$ER=="Negative" & status$PR=="Negative" & status$HER2 == "Negative",
         "TNBC",
         "other")
table(TCGA_surv$subtype)
TCGA_surv <- TCGA_surv[TCGA_surv$subtype == "TNBC",]
dim(TCGA_surv)
library(stringr)
colnames(TCGA_exp_tpm) = str_sub(colnames(TCGA_exp_tpm),1,16)
identical(rownames(TCGA_surv),colnames(TCGA_exp_tpm))
k4 = intersect(rownames(TCGA_surv),colnames(TCGA_exp_tpm));length(k4) ### 127
TCGA_exp_tpm = TCGA_exp_tpm[,k4]
TCGA_surv = TCGA_surv[k4,]
dim(TCGA_exp_tpm)
dim(TCGA_surv)
identical(colnames(TCGA_exp_tpm),rownames(TCGA_surv))
TCGA_meta$sample <- str_sub(TCGA_meta$sample,1,16)
TCGA_meta <- TCGA_meta[TCGA_meta$sample %in% rownames(TCGA_surv),]
identical(colnames(TCGA_exp_tpm),TCGA_meta$sample)
exprSet <- TCGA_exp_tpm
### 0.1 data
range(exprSet)
exprSet=log2(exprSet+1)
range(exprSet)
k1 = TCGA_meta$OS.time >= 30; table(k1)
k2 = !(is.na(TCGA_meta$OS.time)|is.na(TCGA_meta$OS)); table(k2)
TCGA_meta = TCGA_meta[k1&k2,]
LieMing = data.frame(colnames(TCGA_meta))
TCGA_meta = TCGA_meta[,c(
  'sample',
  'OS',
  'OS.time',
  'age_at_initial_pathologic_diagnosis',
  'stage_event_pathologic_stage',
  'stage_event_tnm_categories'
)]
colnames(TCGA_meta)=c('ID','event','time','age','stage','tnm')
str(TCGA_meta)
TCGA_meta$stage = as.character(TCGA_meta$stage)
table(TCGA_meta$event)
range(TCGA_meta$time)
TCGA_meta$time = TCGA_meta$time/365
range(TCGA_meta$time)
TCGA_meta[TCGA_meta==""] = NA
table(TCGA_meta$stage)
TCGA_meta$stage <- str_replace_all(TCGA_meta$stage,"A","")
TCGA_meta$stage <- str_replace_all(TCGA_meta$stage,"B","")
TCGA_meta$stage <- str_replace_all(TCGA_meta$stage,"C","")
TCGA_meta$stage <- str_replace_all(TCGA_meta$stage,"Stage X","")
TCGA_meta[TCGA_meta==""] = NA
table(TCGA_meta$stage,useNA = "always")
k3 = !is.na(TCGA_meta$stage); table(k3)
TCGA_meta = TCGA_meta[k3,]
str(TCGA_meta)
TCGA_meta$tnm
library(stringr)
new_text <- str_replace(TCGA_meta$tnm, "N", ",N")
new_text <- str_replace(new_text, "M", ",M")
print(new_text)
library(tidyr)
library(dplyr)
df <- tibble(new_text)
df_split <- df %>%
  separate(new_text, into = c("Part1", "Part2", "Part3"), sep = ",")
print(df_split)
TCGA_meta$t <- df_split$Part1
TCGA_meta$n <- df_split$Part2
TCGA_meta$m <- df_split$Part3
table(TCGA_meta$t,useNA = "always")
table(TCGA_meta$n,useNA = "always")
TCGA_meta$t <- str_sub(TCGA_meta$t,1,2)
TCGA_meta$n <- str_sub(TCGA_meta$n,1,2)
table(TCGA_meta$t,useNA = "always")
table(TCGA_meta$n,useNA = "always")
TCGA_meta$age
range(TCGA_meta$age)
TCGA_meta$age <- ifelse(TCGA_meta$age > 50,">50","<=50")
rownames(TCGA_meta) <- TCGA_meta$ID
head(rownames(TCGA_meta))
head(colnames(exprSet))
colnames(exprSet) = str_sub(colnames(exprSet),1,16)
s = intersect(rownames(TCGA_meta),colnames(exprSet));length(s)
exprSet = exprSet[,s]
TCGA_meta = TCGA_meta[s,]
dim(exprSet)
dim(TCGA_meta)
identical(rownames(TCGA_meta),colnames(exprSet))
exprSet[1:4,1:4]
str(TCGA_meta)
load(file = "model.Rdata")
dat_score = cbind(TCGA_meta,t(exprSet[hubgene,]))
fp = apply(dat_score[,hubgene], 
           1,
           function(k)sum(geneCoef$Coef * k))
dat_score$fp = fp
dat_score$Risk = ifelse(dat_score$fp<median(dat_score$fp),"Low","High")
dat_score$Risk = factor(dat_score$Risk,levels = c("Low","High"))
head(dat_score)
save(exprSet,TCGA_meta,dat_score,file = "TCGA_score.Rdata")
dat_rt <- dat_score[order(dat_score[,13]),]
rt <- dat_rt[,c(14,4,7,8,9)]
colnames(rt)
colnames(rt) <- c("Risk","Age","T","N","M")
#
sigVec=c("Risk")
for(clinical in colnames(rt[,2:ncol(rt)])){
  data=rt[c("Risk", clinical)]
  colnames(data)=c("Risk", "clinical")
  data=data[(data[,"clinical"]!="unknow"),]
  tableStat=table(data)
  stat=chisq.test(tableStat) #chisq.test(tableStat)#fisher.test(tableStat)
  pvalue=stat$p.value
  Sig=ifelse(pvalue<0.001,"***",ifelse(pvalue<0.01,"**",ifelse(pvalue<0.05,"*","")))
  sigVec=c(sigVec, paste0(clinical, Sig))
}
colnames(rt)=sigVec
bioCol=c("#0066FF","#FF9900",
         "#FF0000","#6f25e8", "#d561dd", "#ce2523",
         "#246b93", "#cc8e12", "#c93f00", "#f7aa5d",
         "#2baeb5", "#9ed84e", "#39ba30", "#167275",
         "#373bbf", "#a1ce4c", "#ef3bb6", "#d66551",
         "#1a918f", "#7149af", "#ff66fc", "#2927c4", "#57e559" ,"#8e3af4" ,"#f9a270" ,"#22547f", "#db5e92",
         "#4aef7b", "#e86502",  "#99db27", "#e07233", "#8249aa","#cebb10", "#03827f", "#931635", "#ff523f",
         "#edd05e", "#6f25e8", "#0dbc21", "#167275", "#280f7a", "#6373ed", "#5b910f" ,"#7b34c1" ,"#0cf29a" ,"#d80fc1",
         "#dd27ce", "#07a301", "#ddd53e",  "#391c82", "#2baeb5","#925bea", "#09f9f5",  "#63ff4f")
colorList=list()
colorList[["Risk"]]=c("Low"="#0073C2FF", "High"="#EFC000FF")
j=0
for(cli in colnames(rt[,2:ncol(rt)])){
  cliLength=length(levels(factor(rt[,cli])))
  cliCol=bioCol[(j+1):(j+cliLength)]
  j=j+cliLength
  names(cliCol)=levels(factor(rt[,cli]))
  cliCol["unknow"]="grey75"
  colorList[[cli]]=cliCol
}
library(limma)
library(ComplexHeatmap)
ha = HeatmapAnnotation(df=rt, col=colorList)
zero_row_mat = matrix(nrow=0, ncol=nrow(rt))
Hm = Heatmap(zero_row_mat, top_annotation=ha)
Hm
pdf(file="heatmap.pdf", width=7, height=5)
draw(Hm, merge_legend = TRUE, heatmap_legend_side = "bottom", annotation_legend_side = "bottom")
dev.off()

colnames(dat_score)
rt <- dat_score[,c(5,14,2)]
library(ggalluvial)
library(ggplot2)
library(dplyr)
library(ggpubr)
colnames(rt)
rt[,"event"]=ifelse(rt[,"event"]==0, "Alive", "Dead")
colnames(rt) <- c("Stage","Risk","State")
corLodes=to_lodes_form(rt, axes = 1:ncol(rt), id = "Cohort")
unique(corLodes$x)
unique(corLodes$stratum)
corLodes$Cohort
pdf(file="Sankey.pdf", width=6, height=5.5)
mycol=rep(c("#B22D22","#2C3B63", "#44B1C9", "#F6C9C9","#6E568C","#E0367A","#D8D155","#223D6C","#D20A13","#431A3D","#91612D","#FFD121","#088247","#11AA4D","#58CDD9","#7A142C","#5D90BA","#64495D","#7CC767"),15)
ggplot(corLodes, aes(x = x, stratum = stratum, alluvium = Cohort,fill = stratum, label = stratum)) +
  scale_x_discrete(expand = c(0, 0)) +
  geom_flow(width = 2/10,aes.flow = "forward") + 
  geom_stratum(alpha = .9,width = 2/10) +
  scale_fill_manual(values = mycol) +
  geom_text(stat = "stratum", size = 3,color="black") +
  xlab("") + ylab("") + theme_bw() + 
  theme(axis.line = element_blank(),axis.ticks = element_blank(),axis.text.y = element_blank()) + 
  theme(panel.grid =element_blank()) + 
  theme(panel.border = element_blank()) + 
  ggtitle("") + guides(fill = FALSE)
dev.off()

### 1.nomogram
head(dat_score)
colnames(dat_score)
dat_score <- dat_score[,c(-1,-6,-7,-8,-9,-10,-11,-12,-13)]
library(survival)
library(survminer)
library(regplot)
library(rms)
res.cox=coxph(Surv(time, event) ~ . , data = dat_score)
ggforest(res.cox)
nom1=regplot(res.cox,
             clickable=F,
             title="",
             points=TRUE,
             droplines=TRUE,
             observation=dat_score[50,],
             rank="sd",
             failtime = c(2,3,5),
             prfail = F)
### 2.
nomoRisk=predict(res.cox, data=dat_score, type="risk")
rt=cbind(dat_score, Nomogram=nomoRisk)
outTab=rbind(ID=colnames(rt), rt)
write.table(outTab, file="nomoRisk.txt", sep="\t", col.names=F, quote=F)
pdf(file="calibration.pdf", width=6, height=6)
#2y
f <- cph(Surv(time, event) ~ Nomogram, x=T, y=T, surv=T, data=rt, time.inc=2)
cal <- calibrate(f, cmethod="KM", method="boot", u=2, m=(nrow(rt)/3), B=1000)
plot(cal, xlim=c(0,1), ylim=c(0,1),
     xlab="Nomogram-predicted OS (%)", ylab="Observed OS (%)", lwd=3, col="#2874C5", sub=F)
#3y
f <- cph(Surv(time, event) ~ Nomogram, x=T, y=T, surv=T, data=rt, time.inc=3)
cal <- calibrate(f, cmethod="KM", method="boot", u=3, m=(nrow(rt)/3), B=1000)
plot(cal, xlim=c(0,1), ylim=c(0,1), xlab="", ylab="", lwd=3, col="#f87669", sub=F, add=T)
#5y
f <- cph(Surv(time, event) ~ Nomogram, x=T, y=T, surv=T, data=rt, time.inc=5)
cal <- calibrate(f, cmethod="KM", method="boot", u=5, m=(nrow(rt)/3), B=1000)
plot(cal, xlim=c(0,1), ylim=c(0,1), xlab="", ylab="",  lwd=3, col="#e6b707", sub=F, add=T)
legend('bottomright', c('2-year', '3-year', '5-year'),
       col=c("#2874C5", "#f87669", "#e6b707"), lwd=3, bty = 'n')
dev.off()
### 3.ROC
dat = cbind(TCGA_meta[,2:3],fp = nomoRisk)
head(dat)
library(survminer)
library(survival)
library(timeROC)
result <-with(dat, 
              timeROC(T = time,
                      delta = event,
                      marker = fp,
                      cause=1,
                      times=c(2,3,5),
                      iid = TRUE))
plot_dat = data.frame(fpr = as.numeric(result$FP),
                      tpr = as.numeric(result$TP),
                      time = rep(as.factor(c(2,3,5)),
                                 each = nrow(result$TP)))
library(ggplot2)
ggplot() + 
  geom_line(data = plot_dat,
            aes(x = fpr, y = tpr,color = time),
            size = 1) + 
  scale_color_manual(name = NULL,
                     values = c("#2874C5", "#f87669", "#e6b707"),
                     labels = paste0("AUC of ",c(2,3,5),"-y survival: ",
                                     format(round(result$AUC,2),
                                            nsmall = 2)))+
  geom_line(aes(x=c(0,1),y=c(0,1)),color = "grey")+
  theme_bw()+
  theme(panel.grid = element_blank(),
        legend.background = element_rect(linetype = 1, size = 0.2, colour = "black"),
        legend.position = c(0.765,0.125))+
  scale_x_continuous(expand = c(0.005,0.005))+
  scale_y_continuous(expand = c(0.005,0.005))+
  labs(x = "1 - Specificity",
       y = "Sensitivity")+
  coord_fixed()
### DCA
library(caret)
library(ggDCA)
head(dat_score)
Nomogram = coxph(Surv(time, event) ~ . , data = dat_score)
d_train <- dca(Nomogram,times = 8)
ggplot(d_train)

### 0.0 data
rm(list = ls())
load(file = "model.Rdata")
load("Merge.Rdata")
range(merge_exp)
exprSet <- merge_exp
meta <- merge_surv
merge_group = factor(merge_group,levels = c("normal","tumor"))
dim(exprSet)
table(merge_group)
exprSet = exprSet[,merge_group=='tumor']
ncol(exprSet)
k2 = !(is.na(meta$OS.time)|is.na(meta$OS)); table(k2)
meta = meta[k2,]
nrow(meta)
LIEMING = data.frame(colnames(meta))
meta = meta[,c(
  'OS',
  'OS.time'
)]
colnames(meta)=c('event','time')
str(meta)
range(meta$time)
meta$time = meta$time/365
range(meta$time)
table(meta$event)
library(tidyverse)
meta[meta==""] = NA
str(meta)
library(stringr)
head(rownames(meta))
head(colnames(exprSet))
colnames(exprSet) = str_sub(colnames(exprSet),1,16)
k5 = intersect(rownames(meta),colnames(exprSet));length(k5)
exprSet = exprSet[,k5]
meta = meta[k5,]
dim(exprSet)
dim(meta)
identical(rownames(meta),colnames(exprSet))
class(exprSet)

### 1.surv
library(survival)
library(survminer)
hubgene
### MITD1
dat_1 <- as.data.frame(t(as.data.frame(exprSet)["MITD1",]))
identical(rownames(meta),rownames(dat_1))
dat <- cbind(meta,dat_1)
cutpoint <- surv_cutpoint(dat,
                          time="time", 
                          event="event", 
                          variables="MITD1")
summary(cutpoint)
cut_data <- surv_categorize(cutpoint)
head(cut_data)
table(cut_data$MITD1)
fit <- survfit(Surv(time,event) ~ MITD1, data = cut_data)
p1 <- 
  ggsurvplot(fit,
             data = cut_data, 
             conf.int = T, 
             pval = TRUE, 
             pval.coord = c(1.5,0.4),
             #surv.median.line = "hv", #median.line
             xlab="Time(years)",
             break.time.by = 1, 
             palette = c("#EFC000FF","#0073C2FF"), 
             risk.table = TRUE,
             risk.table.y.text = F,
             legend.title = "MITD1", 
             legend.labs = c("High", "Low"))
p1
pdf(file="MITD1_surv.pdf", width=8, height=7)
print(p1)
dev.off()
hubgene
### IL12B
dat_2 <- as.data.frame(t(as.data.frame(exprSet)["IL12B",]))
identical(rownames(meta),rownames(dat_2))
dat <- cbind(meta,dat_2)
cutpoint <- surv_cutpoint(dat,
                          time="time",
                          event="event",
                          variables="IL12B")
summary(cutpoint)
cut_data <- surv_categorize(cutpoint)
head(cut_data)
table(cut_data$IL12B)
fit <- survfit(Surv(time,event) ~ IL12B, data = cut_data)
p2 <- 
  ggsurvplot(fit,
             data = cut_data, 
             conf.int = T,
             pval = TRUE, 
             pval.coord = c(1.5,0.4),
             #surv.median.line = "hv", #median.line
             xlab="Time(years)",
             break.time.by = 1,
             palette = c("#EFC000FF","#0073C2FF"),
             risk.table = TRUE,
             risk.table.y.text = F,
             legend.title = "IL12B",
             legend.labs = c("High", "Low"))
p2
pdf(file="IL12B_surv.pdf", width=8, height=7)
print(p2)
dev.off()
hubgene
### ZP1
dat_3 <- as.data.frame(t(as.data.frame(exprSet)["ZP1",]))
identical(rownames(meta),rownames(dat_3))
dat <- cbind(meta,dat_3)
cutpoint <- surv_cutpoint(dat,
                          time="time",
                          event="event",
                          variables="ZP1")
summary(cutpoint)
cut_data <- surv_categorize(cutpoint)
head(cut_data)
table(cut_data$ZP1)
fit <- survfit(Surv(time,event) ~ ZP1, data = cut_data)
p3 <- 
  ggsurvplot(fit,
             data = cut_data, 
             conf.int = T,
             pval = TRUE, 
             pval.coord = c(1.5,0.4),
             #surv.median.line = "hv", #median.line
             xlab="Time(years)",
             break.time.by = 2,
             palette = c("#EFC000FF","#0073C2FF"), #"lancet","jco","simpsons"
             risk.table = TRUE,
             risk.table.y.text = F,
             legend.title = "ZP1",
             legend.labs = c("High", "Low"))
p3
pdf(file="ZP1_surv.pdf", width=8, height=7)
print(p3)
dev.off()

### 0.0 data
rm(list = ls())
load(file = "model.Rdata")
load("Merge.Rdata")
range(merge_exp)
exprSet <- merge_exp
meta <- merge_surv
range(exprSet)
range(exprSet)
dim(exprSet)
library(tidyverse)
exprSet = exprSet[,sort(colnames(exprSet))]
k1 = !duplicated(str_sub(colnames(exprSet),1,12)); table(k1)
exprSet = exprSet[,k1]
ncol(exprSet)
table(str_sub(colnames(exprSet),14,15))
merge_Group = ifelse(str_sub(colnames(exprSet),14,15) == "11",'Normal','Tumor')
merge_Group = factor(merge_Group,levels = c("Normal","Tumor"))
table(merge_Group)
### 2.boxplot
table(merge_Group)
dim(exprSet)
library(tinyarray)
p = draw_boxplot(exprSet[hubgene,],
                 merge_Group,
                 color = c("#0073C2FF","#EFC000FF"))
p
exprSet <- as.data.frame(exprSet)
exp_1 <- as.data.frame(t(exprSet["MITD1",]))
exp_1$Group <- merge_Group
shapiro.test(exp_1$MITD1)
library(ggplot2)
library(ggpubr)
head(exp_1)
table(exp_1$Group)
list = list(c("Normal","Tumor")) 
ggplot(exp_1,
       aes(Group,
           MITD1,
           color = Group,
           fill = Group))+
  geom_jitter(width=.15)+
  geom_boxplot(width=.4, alpha=.05)+
  scale_color_manual(values = c("#0073C2FF","#EFC000FF"))+
  scale_fill_manual(values = c("#0073C2FF","#EFC000FF"))+ 
  theme_test()+
  stat_compare_means(comparisons = list, method = "wilcox.test", 
                     size=4, 
                     label = "p.signif")+
  labs(y="MITD1", x="")+ 
  scale_y_continuous(expand = c(0.1,0.1))+ 
  theme(axis.text = element_text(color="black", size=10),
        axis.line = element_blank()) 
exp_2 <- as.data.frame(t(exprSet["IL12B",]))
exp_2$Group <- merge_Group
shapiro.test(exp_2$IL12B)
library(ggplot2)
library(ggpubr)
head(exp_2)
table(exp_2$Group)
list = list(c("Normal","Tumor")) 
ggplot(exp_2, 
       aes(Group, 
           IL12B,
           color = Group,
           fill = Group))+
  geom_jitter(width=.15)+ 
  geom_boxplot(width=.4, alpha=.05)+ 
  scale_color_manual(values = c("#0073C2FF","#EFC000FF"))+
  scale_fill_manual(values = c("#0073C2FF","#EFC000FF"))+
  theme_test()+ 
  stat_compare_means(comparisons = list, method = "wilcox.test", 
                     size=4,
                     label = "p.signif")+ 
  labs(y="IL12B", x="")+ 
  scale_y_continuous(expand = c(0.1,0.1))+ 
  theme(axis.text = element_text(color="black", size=10),
        axis.line = element_blank())
exp_3 <- as.data.frame(t(exprSet["ZP1",]))
exp_3$Group <- merge_Group
library(ggplot2)
library(ggpubr)
head(exp_3)
table(exp_3$Group)
list = list(c("Normal","Tumor")) 
ggplot(exp_3,
       aes(Group,
           ZP1, 
           color = Group, 
           fill = Group))+
  geom_jitter(width=.15)+
  geom_boxplot(width=.4, alpha=.2)+ 
  scale_color_manual(values = c("#0073C2FF","#EFC000FF"))+ 
  scale_fill_manual(values = c("#0073C2FF","#EFC000FF"))+ 
  theme_test()+ 
  stat_compare_means(comparisons = list, method = "wilcox.test",
                     size=4,
                     label = "p.signif")+ 
  labs(y="ZP1", x="")+ 
  scale_y_continuous(expand = c(0.1,0.1))+ 
  theme(axis.text = element_text(color="black", size=10),
        axis.line = element_blank()) 

### 0.0 data
rm(list = ls())
load(file = "Merge.Rdata")
load(file = "model.Rdata")
ncol(merge_exp)
table(merge_group)
merge_exp = merge_exp[,merge_group=='tumor']
ncol(merge_exp)
exprSet <- merge_exp
### 1.Cibersort
library(CIBERSORT)
library(ggplot2)
library(pheatmap)
library(ggpubr) 
library(reshape2) 
library(tidyverse) 
range(exprSet)
LM22_local <- read.table("LM22.txt",header = T,row.names = 1,sep = "\t")
data(LM22)
all(LM22==LM22_local)
cibersort_result <- cibersort(sig_matrix = LM22, 
                              mixture_file = exprSet, 
                              perm = 50, 
                              QN = F)
cibersort_result <- as.data.frame(cibersort_result)
colnames(cibersort_result)
save(cibersort_result,file = "cibersort_result.Rdata")
load(file = "cibersort_result.Rdata")
### 2.cor
library(ggcorrplot)
library(tidyr)
exprSet[1:4,1:4]
cibersort_result[1:4,1:4]
data <- t(exprSet)
cibersort_result <- cibersort_result[,1:22]
identical(rownames(data),rownames(cibersort_result))
data <- data[,hubgene]
hubgene
data <- as.data.frame(data)
# Shapiro-Wilk
shapiro.test(data$MITD1)
# Kolmogorov-Smirnov
ks.test(data$MITD1, pnorm, mean = mean(data$MITD1), sd = sd(data$MITD1))
# pearson
calculate_correlation <- function(Gene_expr, cibersort_result) {
  cor_matrix <- data.frame("Gene" = character(),"im_cell" = character(),"Cor" = numeric(),"p-value" = numeric(), stringsAsFactors = FALSE)
  
  for (i in 1:ncol(cibersort_result)) {
    result <- cor.test(Gene_expr, cibersort_result[, i], method = "pearson")
    new_row <- data.frame("Gene" = "Gene", "im_cell" = colnames(cibersort_result)[i], "Cor" = result$estimate, "p-value" = result$p.value)
    cor_matrix <- rbind(cor_matrix, new_row)
  }
  return(cor_matrix)
}
data_to_calculate <- data[,1:3]
results <- data.frame("Gene" = character(),"im_cell" = character(),"Cor" = numeric(),"p-value" = numeric(), stringsAsFactors = FALSE)
for (i in 1:ncol(data_to_calculate)) {
  print(i)
  gene_expr <- data_to_calculate[, i]
  corr_result <- calculate_correlation(gene_expr, cibersort_result)
  results <- rbind(results, corr_result)
}
colnames(data_to_calculate)
results$Gene <- c(rep("MITD1", 22),
                  rep("IL12B", 22),
                  rep("ZP1", 22)
)
colnames(results)

### 3.
library(ggplot2)
data <- results
hubgene
target_gene <- "MITD1"
mydata <- data[data$Gene == target_gene,]
head(mydata)
mydata <- mydata[-c(10,14),]
mydata$im_cell <- reorder(mydata$im_cell, mydata$Cor)
plot <- ggplot(mydata, aes(x=Cor, y=im_cell)) + 
  geom_segment(aes(x = 0, xend = Cor, y = im_cell, yend = im_cell), color="black") +
  geom_point(aes(size=abs(Cor), colour=p.value), alpha=1) + 
  scale_colour_gradient(low = "#0073C2FF", high = "#EFC000FF") + 
  scale_size_continuous(range = c(2, 10)) + 
  theme_minimal() + 
  theme(axis.line = element_line(size = 1.0),
        axis.text = element_text(size = 12, face = "bold"),
        axis.text.y = element_text(hjust = 1),
        plot.title = element_text(size = 14, face = "bold", hjust = 0.5), 
        axis.title = element_text(size = 14, face = "bold")) +
  labs(title = "cor", xlab="Cor", ylab="immu_cell")
plot
plot + theme_bw() + ggtitle("MITD1")
ggsave("MITD1.pdf", width = 7, height = 10, dpi = 1200)
hubgene
target_gene <- "IL12B"
mydata <- data[data$Gene == target_gene,]
head(mydata)
mydata <- mydata[-c(10,14),]
mydata$im_cell <- reorder(mydata$im_cell, mydata$Cor)
plot <- ggplot(mydata, aes(x=Cor, y=im_cell)) +
  geom_segment(aes(x = 0, xend = Cor, y = im_cell, yend = im_cell), color="black") + 
  geom_point(aes(size=abs(Cor), colour=p.value), alpha=1) + 
  scale_colour_gradient(low = "#0073C2FF", high = "#EFC000FF") + 
  scale_size_continuous(range = c(2, 10)) + 
  theme_minimal() + 
  theme(axis.line = element_line(size = 1.0),
        axis.text = element_text(size = 12, face = "bold"),
        axis.text.y = element_text(hjust = 1),
        plot.title = element_text(size = 14, face = "bold", hjust = 0.5),  
        axis.title = element_text(size = 14, face = "bold")) +
  labs(title = "cor", xlab="Cor", ylab="immu_cell")
plot
plot + theme_bw() + ggtitle("IL12B")
ggsave("IL12B.pdf", width = 7, height = 10, dpi = 1200)
hubgene
target_gene <- "ZP1"
mydata <- data[data$Gene == target_gene,]
head(mydata)
mydata <- mydata[-c(10,14),]
mydata$im_cell <- reorder(mydata$im_cell, mydata$Cor)
plot <- ggplot(mydata, aes(x=Cor, y=im_cell)) +   
  geom_segment(aes(x = 0, xend = Cor, y = im_cell, yend = im_cell), color="black") + 
  geom_point(aes(size=abs(Cor), colour=p.value), alpha=1) +
  scale_colour_gradient(low = "#0073C2FF", high = "#EFC000FF") + 
  scale_size_continuous(range = c(2, 10)) + 
  theme_minimal() +
  theme(axis.line = element_line(size = 1.0),
        axis.text = element_text(size = 12, face = "bold"),
        axis.text.y = element_text(hjust = 1),
        plot.title = element_text(size = 14, face = "bold", hjust = 0.5), 
        axis.title = element_text(size = 14, face = "bold")) +
  labs(title = "cor", xlab="Cor", ylab="immu_cell")
plot
plot + theme_bw() + ggtitle("ZP1")
ggsave("ZP1.pdf", width = 7, height = 10 ,dpi = 1200)

### 4.cor
hubgene
exprSet[1:4,1:4]
cibersort_result[1:4,1:4]
identical(colnames(exprSet),rownames(cibersort_result))
hubgene
colnames(cibersort_result)
cor_dat <- data.frame(MITD1 = as.numeric(exprSet["MITD1",]),
                      cell = cibersort_result$`T cells CD4 memory activated`)
sp1 <- ggscatter(cor_dat, 
                 x = "MITD1", 
                 y = "cell",
                 add = "reg.line",  # Add regressin line 
                 add.params = list(color = "#0073C2FF", 
                                   fill = "lightgray"), # Customize reg. line
                 conf.int = TRUE # Add confidence interval
) + 
  stat_cor(method = "spearman")+
  ylab("T cells CD4 memory activated")
sp1
cor_dat <- data.frame(MITD1 = as.numeric(exprSet["MITD1",]),
                      cell = cibersort_result$`Macrophages M2`)
sp2 <- ggscatter(cor_dat, 
                 x = "MITD1", 
                 y = "cell",
                 add = "reg.line",  # Add regressin line 
                 add.params = list(color = "#0073C2FF", 
                                   fill = "lightgray"), # Customize reg. line
                 conf.int = TRUE # Add confidence interval
) + stat_cor(method = "spearman")+
  ylab("Macrophages M2")
sp2
hubgene
cor_dat <- data.frame(IL12B = as.numeric(exprSet["IL12B",]),
                      cell = cibersort_result$`T cells CD8`)
sp1 <- ggscatter(cor_dat, 
                 x = "IL12B", 
                 y = "cell",
                 add = "reg.line",  # Add regressin line 
                 add.params = list(color = "#0073C2FF", 
                                   fill = "lightgray"), # Customize reg. line
                 conf.int = TRUE # Add confidence interval
) + stat_cor(method = "spearman")+
  ylab("T cells CD8")
sp1
cor_dat <- data.frame(IL12B = as.numeric(exprSet["IL12B",]),
                      cell = cibersort_result$`Macrophages M2`)
sp2 <- ggscatter(cor_dat, 
                 x = "IL12B", 
                 y = "cell",
                 add = "reg.line",  # Add regressin line 
                 add.params = list(color = "#0073C2FF", 
                                   fill = "lightgray"), # Customize reg. line
                 conf.int = TRUE # Add confidence interval
) + stat_cor(method = "spearman")+
  ylab("Macrophages M2")
sp2
hubgene
cor_dat <- data.frame(ZP1 = as.numeric(exprSet["ZP1",]),
                      cell = cibersort_result$`Macrophages M2`)
sp1 <- ggscatter(cor_dat, 
                 x = "ZP1", 
                 y = "cell",
                 add = "reg.line",  # Add regressin line 
                 add.params = list(color = "#0073C2FF", 
                                   fill = "lightgray"), # Customize reg. line
                 conf.int = TRUE # Add confidence interval
) + stat_cor(method = "spearman")+
  ylab("Macrophages M2")
sp1
cor_dat <- data.frame(ZP1 = as.numeric(exprSet["ZP1",]),
                      cell = cibersort_result$`T cells CD4 memory activated`)
sp2 <- ggscatter(cor_dat, 
                 x = "ZP1", 
                 y = "cell",
                 add = "reg.line",  # Add regressin line 
                 add.params = list(color = "#0073C2FF", 
                                   fill = "lightgray"), # Customize reg. line
                 conf.int = TRUE # Add confidence interval
) + stat_cor(method = "spearman")+
  ylab("T cells CD4 memory activated")
sp2


### 0.0 data
rm(list = ls())
load(file = "DATA_TCGA.Rdata")
library(stringr)
table(TCGA_Group)
exprSet = TCGA_exp_tpm[,TCGA_Group=='tumor']
ncol(TCGA_exp_tpm)
ncol(exprSet)
range(exprSet)
exprSet=log2(exprSet+1)
range(exprSet)
exprSet = exprSet[,sort(colnames(exprSet))]
k = !duplicated(str_sub(colnames(exprSet),1,12));table(k)
exprSet = exprSet[,k] 
ncol(exprSet)
k1 = TCGA_meta$OS.time >= 30; table(k1)
k2 = !(is.na(TCGA_meta$OS.time)|is.na(TCGA_meta$OS)); table(k2)
TCGA_meta = TCGA_meta[k1&k2,]
LieMing = data.frame(colnames(TCGA_meta))
TCGA_meta = TCGA_meta[,c(
  "sample",
  "OS",
  "OS.time",
  "age_at_initial_pathologic_diagnosis",
  "stage_event_pathologic_stage",
  "stage_event_tnm_categories"
)]
colnames(TCGA_meta)=c("ID","event","time","age","stage","TNM")
str(TCGA_meta)
TCGA_meta$stage = as.character(TCGA_meta$stage)
TCGA_meta$TNM = as.character(TCGA_meta$TNM)
table(TCGA_meta$TNM)
TCGA_meta$t = str_split(TCGA_meta$TNM,"N",simplify = T)[,1]
TCGA_meta$NM <- paste("N", str_split(TCGA_meta$TNM,"N",simplify = T)[,2], sep="")
TCGA_meta$n = str_split(TCGA_meta$NM,"M",simplify = T)[,1]
TCGA_meta$m <- paste("M", str_split(TCGA_meta$NM,"M",simplify = T)[,2], sep="")
TCGA_meta <- TCGA_meta[,-8]
table(TCGA_meta$t,useNA = "always")
table(TCGA_meta$n,useNA = "always")
table(TCGA_meta$m,useNA = "always")
TCGA_meta$t <- str_sub(TCGA_meta$t,1,2)
TCGA_meta$n <- str_sub(TCGA_meta$n,1,2)
TCGA_meta$m <- str_sub(TCGA_meta$m,1,2)
TCGA_meta$t <- str_replace_all(TCGA_meta$t,"TX","NA")
TCGA_meta[TCGA_meta == "NA"] = NA
TCGA_meta$n <- str_replace_all(TCGA_meta$n,"NX","NA")
TCGA_meta[TCGA_meta == "NA"] = NA
TCGA_meta$m <- str_replace_all(TCGA_meta$m,"MX","NA")
TCGA_meta[TCGA_meta == "NA"] = NA
table(TCGA_meta$stage)
TCGA_meta$stage <- str_replace_all(TCGA_meta$stage,"A","")
TCGA_meta$stage <- str_replace_all(TCGA_meta$stage,"B","")
TCGA_meta$stage <- str_replace_all(TCGA_meta$stage,"C","")
TCGA_meta$stage <- str_replace_all(TCGA_meta$stage,"Stage X","")
TCGA_meta[TCGA_meta==""] = NA
table(TCGA_meta$stage,useNA = "always")
table(TCGA_meta$event)
range(TCGA_meta$time)
TCGA_meta$time = TCGA_meta$time/365
range(TCGA_meta$time)
TCGA_meta[TCGA_meta==""] = NA
k3 = !is.na(TCGA_meta$stage); table(k3)
TCGA_meta = TCGA_meta[k3,]
k4 = !is.na(TCGA_meta$t); table(k4)
TCGA_meta = TCGA_meta[k4,]
k5 = !is.na(TCGA_meta$n); table(k5)
TCGA_meta = TCGA_meta[k5,]
k6 = !is.na(TCGA_meta$m); table(k6)
TCGA_meta = TCGA_meta[k6,]
str(TCGA_meta)
rownames(TCGA_meta) <- TCGA_meta$ID
head(rownames(TCGA_meta))
head(colnames(exprSet))
colnames(exprSet) = str_sub(colnames(exprSet),1,16)
s = intersect(rownames(TCGA_meta),colnames(exprSet));length(s)
exprSet = exprSet[,s]
TCGA_meta = TCGA_meta[s,]
dim(exprSet)
dim(TCGA_meta)
identical(rownames(TCGA_meta),colnames(exprSet))
exprSet[1:4,1:4]
str(TCGA_meta)
#
load(file = "model.Rdata")
dat_score = cbind(TCGA_meta,t(exprSet[hubgene,]))
fp = apply(dat_score[,hubgene], 
           1,
           function(k)sum(geneCoef$Coef * k))
dat_score$fp = fp
dat_score$Risk = ifelse(dat_score$fp<median(dat_score$fp),"low","high")
dat_score$Risk = factor(dat_score$Risk,levels = c("low","high"))
head(dat_score)
dat_score <- dat_score[,c(-1,-2,-3)]
dat_score <- dat_score[,-3]
dat_score <- dat_score[,c(-6,-7,-8,-9,-10,-11,-12)]
dat_score[,"age"]=ifelse(dat_score[,"age"] > 65,
                         ">65",
                         "<=65")
colnames(dat_score) <- c("Age","Stage","T","N","M","Risk")
colnames(dat_score)
dat_score <- dat_score[,c(6,3,4,5,2,1)]
dat_score = dat_score[order(dat_score[,"Risk"]),] 
sigVec=c("Risk")
for(clinical in colnames(dat_score[,2:ncol(dat_score)])){
  data = dat_score[c("Risk", clinical)]
  colnames(data)=c("Risk", "clinical")
  data=data[(data[,"clinical"]!="unknow"),]
  tableStat=table(data)
  stat=chisq.test(tableStat)
  pvalue=stat$p.value
  Sig=ifelse(pvalue<0.001,"***",ifelse(pvalue<0.01,"**",ifelse(pvalue<0.05,"*","")))
  sigVec=c(sigVec, paste0(clinical, Sig))
}
colnames(dat_score)=sigVec
bioCol=c("#0066FF","#FF9900","#FF0000","#ed1299", "#0dbc21", "#246b93", "#cc8e12", "#d561dd", "#c93f00", 
         "#ce2523", "#f7aa5d", "#9ed84e", "#39ba30", "#6ad157", "#373bbf", "#a1ce4c", "#ef3bb6", "#d66551",
         "#1a918f", "#7149af", "#ff66fc", "#2927c4", "#57e559" ,"#8e3af4" ,"#f9a270" ,"#22547f", "#db5e92",
         "#4aef7b", "#e86502",  "#99db27", "#e07233", "#8249aa","#cebb10", "#03827f", "#931635", "#ff523f",
         "#edd05e", "#6f25e8", "#0dbc21", "#167275", "#280f7a", "#6373ed", "#5b910f" ,"#7b34c1" ,"#0cf29a" ,"#d80fc1",
         "#dd27ce", "#07a301", "#ddd53e",  "#391c82", "#2baeb5","#925bea", "#09f9f5",  "#63ff4f")
colorList=list()
colorList[["gene"]]=c("Low"="Orange2", "High"="DarkOrchid")
j=0
for(cli in colnames(dat_score[,2:ncol(dat_score)])){
  cliLength=length(levels(factor(dat_score[,cli])))
  cliCol=bioCol[(j+1):(j+cliLength)]
  j=j+cliLength
  names(cliCol)=levels(factor(dat_score[,cli]))
  cliCol["unknow"]="grey75"
  colorList[[cli]]=cliCol
}
library(limma)
library(ComplexHeatmap)
ha = HeatmapAnnotation(df=dat_score, col=colorList)
zero_row_mat = matrix(nrow=0, ncol=nrow(dat_score))
Hm = Heatmap(zero_row_mat, top_annotation=ha)
pdf(file="heatmap.pdf", width=7, height=5)
draw(Hm, merge_legend = TRUE, heatmap_legend_side = "bottom", annotation_legend_side = "bottom")
dev.off()

### 0.0 data
rm(list = ls())
library(dplyr)
library(tidyverse)
library(ggplot2)
library(reshape2)
library(ggpubr)
library(data.table)
library(survival)
library(survminer)
library('devtools')
library(CIBERSORT)
library(RColorBrewer)
library(tidyverse)
library(IOBR)
library(ComplexHeatmap)
library(gplots)
library(viridis)
library(oompaBase)
rm(list = ls())
load("Merge.Rdata")
load(file = "model.Rdata")
exprSet <- merge_exp
meta <- merge_surv
range(exprSet)
range(exprSet)
k2 = !(is.na(meta$OS.time)|is.na(meta$OS)); table(k2)
meta = meta[k2,]
nrow(meta)
LIEMING = data.frame(colnames(meta))
meta = meta[,c(
  'OS',
  'OS.time'
)]
colnames(meta)=c('event','time')
str(meta)
range(meta$time)
meta$time = meta$time/365
range(meta$time)
table(meta$event)
library(tidyverse)
meta[meta==""] = NA
str(meta)
library(stringr)
head(rownames(meta))
head(colnames(exprSet))
colnames(exprSet) = str_sub(colnames(exprSet),1,16)
k5 = intersect(rownames(meta),colnames(exprSet));length(k5)
exprSet = exprSet[,k5]
meta = meta[k5,]
dim(exprSet)
dim(meta)
identical(rownames(meta),colnames(exprSet))
class(exprSet)
exprSet = exprSet[,sort(colnames(exprSet))]
k = !duplicated(str_sub(colnames(exprSet),1,12)); table(k)
exprSet = exprSet[,k]
ncol(exprSet)
#
exprSet[1:4,1:4]
str(meta)
dat_score =as.data.frame(t(exprSet[hubgene,]))
fp = apply(dat_score[,hubgene], 
           1,
           function(k)sum(geneCoef$Coef * k))
dat_score$fp = fp
dat_score$Risk = ifelse(dat_score$fp<median(dat_score$fp),"low","high")
dat_score$Risk = factor(dat_score$Risk,levels = c("low","high"))
head(dat_score)


### 1.immu;http://timer.cistrome.org/
infiltration_estimation_for_tcga <- read.csv("infiltration_estimation_for_tcga.csv", 
                                             check.names = FALSE, 
                                             header = TRUE, 
                                             row.names = 1)
head(infiltration_estimation_for_tcga)
rownames(dat_score) <- substr(rownames(dat_score),1,15)
sameSample = intersect(row.names(dat_score),row.names(infiltration_estimation_for_tcga))
length(sameSample)
sameSample_imm = infiltration_estimation_for_tcga[sameSample,]
head(sameSample_imm)
dim(sameSample_imm)
final <- as.data.frame(t(sameSample_imm))
Immune <- final
Immune$Immunemethod <- str_split(colnames(sameSample_imm),"\\_",simplify = T)[,2]
dat_score$Sample <- rownames(dat_score)
ncol(dat_score)
ann <- dat_score[,c(ncol(dat_score),ncol(dat_score)-2,ncol(dat_score)-1)]
colnames(ann)[3] <- "group"
k3 <- intersect(rownames(ann),colnames(final))
ann <- ann[k3,]
final <- final[,k3]
identical(rownames(ann),colnames(final))
ann <- ann[order(ann$fp),]
Immunesample <- match(ann$Sample,colnames(final))
final <- final[,Immunesample]
identical(rownames(ann),colnames(final))
ann[1:4,1:3]
dat_score =as.data.frame(t(exprSet[hubgene,]))
fp = apply(dat_score[,hubgene], 
           1,
           function(k)sum(geneCoef$Coef * k))
dat_score$fp = fp
ann$group = ifelse(ann$fp<median(ann$fp),"low","high")
ann$group = factor(ann$group,levels = c("low","high"))
head(ann)
### 3.
indata <- final[,colSums(final) > 0]
standarize.fun <- function(indata=NULL, halfwidth=NULL, centerFlag=T, scaleFlag=T) {  
  outdata=t(scale(t(indata), center=centerFlag, scale=scaleFlag))
  if (!is.null(halfwidth)) {
    outdata[outdata>halfwidth]=halfwidth
    outdata[outdata<(-halfwidth)]= -halfwidth
  }
  return(outdata)
}
plotdata <- standarize.fun(indata,halfwidth = 2)
Immune$Immunemethod
timer_cell<-filter(Immune,Immune$Immunemethod=="TIMER")
timer_data<-plotdata[rownames(timer_cell),]
cibersort_cell<-filter(Immune,Immune$Immunemethod=="CIBERSORT")
cibersort_data <- plotdata[rownames(cibersort_cell),]
cibersort_cell<-filter(Immune,Immune$Immunemethod=="CIBERSORT-ABS")
cibersort_ABS_data <- plotdata[rownames(cibersort_cell),]
quantiseq_cell<-filter(Immune,Immune$Immunemethod=="QUANTISEQ")
quantiseq_data<-plotdata[rownames(quantiseq_cell),]
mcpcounter_cell<-filter(Immune,Immune$Immunemethod=="MCPCOUNTER")
mcpcounter_data<-plotdata[rownames(mcpcounter_cell),]
xcell_cell<-filter(Immune,Immune$Immunemethod=="XCELL")
xcell_data<-plotdata[rownames(xcell_cell),]
epic_cell<-filter(Immune,Immune$Immunemethod=="EPIC")
epic_data<-plotdata[rownames(epic_cell),]
###
library(tinyarray)
p = draw_boxplot(timer_data,
                 ann$group,
                 sort = F,
                 color = c("#0073C2FF","#EFC000FF"))
p
row_names <- row.names(timer_data)
sorted_row_names <- sort(row_names)
timer_data <- timer_data[sorted_row_names, ]
timer_data <- timer_data[-c(2),]
p = draw_boxplot(timer_data,
                 ann$group,
                 sort = F,
                 color = c("#0073C2FF","#EFC000FF"))
p
###
p = draw_boxplot(cibersort_data,
                 ann$group,
                 sort = F,
                 color = c("#0073C2FF","#EFC000FF"))
p
row_names <- row.names(cibersort_data)
sorted_row_names <- sort(row_names)
cibersort_data <- cibersort_data[sorted_row_names, ]
cibersort_data <- cibersort_data[-c(2,3,4,5,7,8,9,10,11,12,13,14,15,18),]
p = draw_boxplot(cibersort_data,
                 ann$group,
                 sort = F,
                 color = c("#0073C2FF","#EFC000FF"))
p
###
p = draw_boxplot(cibersort_ABS_data,
                 ann$group,
                 sort = F,
                 color = c("#0073C2FF","#EFC000FF"))
p
row_names <- row.names(cibersort_ABS_data)
sorted_row_names <- sort(row_names)
cibersort_ABS_data <- cibersort_ABS_data[sorted_row_names, ]
cibersort_ABS_data <- cibersort_ABS_data[-c(2,3,4,7,8,9,10,11,12,13,14,15,16,18),]
p = draw_boxplot(cibersort_ABS_data,
                 ann$group,
                 sort = F,
                 color = c("#0073C2FF","#EFC000FF"))
p
###
p = draw_boxplot(quantiseq_data,
                 ann$group,
                 sort = F,
                 color = c("#0073C2FF","#EFC000FF"))
p
row_names <- row.names(quantiseq_data)
sorted_row_names <- sort(row_names)
quantiseq_data <- quantiseq_data[sorted_row_names, ]
quantiseq_data <- quantiseq_data[-c(3,4,5,6,7,8,11),]
p = draw_boxplot(quantiseq_data,
                 ann$group,
                 sort = F,
                 color = c("#0073C2FF","#EFC000FF"))
p
###
p = draw_boxplot(mcpcounter_data,
                 ann$group,
                 sort = F,
                 color = c("#0073C2FF","#EFC000FF"))
p
row_names <- row.names(mcpcounter_data)
sorted_row_names <- sort(row_names)
mcpcounter_data <- mcpcounter_data[sorted_row_names, ]
mcpcounter_data <- mcpcounter_data[-c(2,4,8),]
p = draw_boxplot(mcpcounter_data,
                 ann$group,
                 sort = F,
                 color = c("#0073C2FF","#EFC000FF"))
p
###
p = draw_boxplot(xcell_data,
                 ann$group,
                 sort = F,
                 color = c("#0073C2FF","#EFC000FF"))
p
row_names <- row.names(xcell_data)
sorted_row_names <- sort(row_names)
xcell_data <- xcell_data[sorted_row_names, ]
xcell_data <- xcell_data[-c(3,5,7,8,9,10,11,12,15,22,23,25,31,37),]
p = draw_boxplot(xcell_data,
                 ann$group,
                 sort = F,
                 color = c("#0073C2FF","#EFC000FF"))
p
###
p = draw_boxplot(epic_data,
                 ann$group,
                 sort = F,
                 color = c("#0073C2FF","#EFC000FF"))
p
row_names <- row.names(epic_data)
sorted_row_names <- sort(row_names)
epic_data <- epic_data[sorted_row_names, ]
epic_data <- epic_data[-c(2,3,5,8),]
p = draw_boxplot(epic_data,
                 ann$group,
                 sort = F,
                 color = c("#0073C2FF","#EFC000FF"))
p
# ann
annCol <- data.frame(Riskscore = scale(ann$fp),
                     RiskType = ann$group,
                     row.names = ann$Sample,
                     stringsAsFactors = F)
annColors <- list("RiskType" = c("high" = "red","low" = "blue"),
                  "Riskscore" = greenred(64))
number <- 3
heatmap1 <- pheatmap(mat = as.matrix(timer_data),
                     border_color = NA,
                     color = bluered(64), 
                     cluster_rows = F,
                     cluster_cols = F,
                     show_rownames = T,
                     show_colnames = F,
                     annotation_col = annCol,
                     annotation_colors = annColors,
                     cellwidth = number,
                     cellheight = 10,
                     gaps_col = table(annCol$RiskType)[2],
                     name = "TIMER")
heatmap1
heatmap2 <- pheatmap(mat = as.matrix(cibersort_data),
                     border_color = NA,
                     color = blueyellow(64), 
                     cluster_rows = F,
                     cluster_cols = F,
                     show_rownames = T,
                     show_colnames = F,
                     cellwidth = number,
                     cellheight = 10,
                     gaps_col = table(annCol$RiskType)[2],
                     name = "CIBERSORT")
heatmap2
heatmap3 <- pheatmap(mat = as.matrix(cibersort_ABS_data),
                     border_color = NA,
                     color = viridis(64),
                     cluster_rows = F,
                     cluster_cols = F,
                     show_rownames = T,
                     show_colnames = F,
                     cellwidth = number,
                     cellheight = 10,
                     gaps_col = table(annCol$RiskType)[2],
                     name = "CIBERSORT-ABS")
heatmap3
heatmap4 <- pheatmap(mat = as.matrix(quantiseq_data),
                     border_color = NA,
                     color = bluered(64),
                     cluster_rows = F,
                     cluster_cols = F,
                     show_rownames = T,
                     show_colnames = F,
                     cellwidth = number,
                     cellheight = 10,
                     gaps_col = table(annCol$RiskType)[2],
                     name = "QUANTISEQ")
heatmap4
heatmap5 <- pheatmap(mat = as.matrix(mcpcounter_data),
                     border_color = NA,
                     color = blueyellow(64),
                     cluster_rows = F,
                     cluster_cols = F,
                     show_rownames = T,
                     show_colnames = F,
                     cellwidth = number,
                     cellheight = 10,
                     gaps_col = table(annCol$RiskType)[2],
                     name = "MCPCOUNTER")  
heatmap5
heatmap6 <- pheatmap(mat = as.matrix(xcell_data),
                     border_color = NA,
                     color = viridis(64),
                     cluster_rows = F,
                     cluster_cols = F,
                     show_rownames = T,
                     show_colnames = F,
                     cellwidth = number,
                     cellheight = 10,
                     gaps_col = table(annCol$RiskType)[2],
                     name = "XCELL")  
heatmap6
heatmap7 <- pheatmap(mat = as.matrix(epic_data),
                     border_color = NA,
                     color = bluered(64),
                     cluster_rows = F,
                     cluster_cols = F,
                     show_rownames = T,
                     show_colnames = F,
                     cellwidth = number,
                     cellheight = 10,
                     gaps_col = table(annCol$RiskType)[2],
                     name = "EPIC")  
heatmap7
pdf(file = "complexheatmap_of_immune.pdf", width = 10,height = 25)
draw(heatmap1 %v% heatmap2 %v% heatmap3 %v% heatmap4 %v% heatmap5 %v% heatmap6 %v% heatmap7,
     heatmap_legend_side = "bottom") 
dev.off()


### 0.0 data
rm(list = ls())
load(file = "data_train.Rdata")
load(file = "model.Rdata")
hubgene
dat_score = cbind(meta,t(exprSet[hubgene,]))
fp = apply(dat_score[,hubgene], 
           1,
           function(k)sum(geneCoef$Coef * k))
dat_score$fp = fp
dat_score$Risk = ifelse(dat_score$fp<median(dat_score$fp),"low","high")
dat_score$Risk = factor(dat_score$Risk,levels = c("low","high"))
head(dat_score)
### 1.
library(ggplot2)
table(dat_score$Risk)
group <- dat_score$Risk
dim(exprSet)
identical(colnames(exprSet),rownames(dat_score))
library(tinyarray)
checkPoint <- c("TNFSF14",
                "TNFRSF8",
                "TNFRSF25",
                "TNFRSF9",
                "TNFRSF18",
                "TNFRSF14",
                "TIGIT",
                "PDCD1",
                "LGALS9",
                "LAG3",
                "IDO2",
                "IDO1",
                "ICOS",
                "CTLA4",
                "CD86",
                "CD80",
                "CD48",
                "CD40LG",
                "CD40",
                "CD28",
                "CD274",
                "CD27",
                "CD244",
                "CD200",
                "BTLA")
length(checkPoint)
length(checkPoint)
table(checkPoint %in% rownames(exprSet))
p = draw_boxplot(exprSet[checkPoint,],
                 group,
                 method = "kruskal.test",
                 sort = F,
                 xlab = " ",
                 ylab = "Expression",
                 color = c("#0073C2FF","#EFC000FF")) +rotate_x_text(30)
p
pdf(file="checkPoint.pdf", width=16, height=7)
print(p)
dev.off() 

### 0.0 data
rm(list = ls())
load(file = "data_train.Rdata")
load(file = "model.Rdata")
hubgene
range(meta$time)
k3 = meta$time >= 60/365; table(k3)
meta = meta[k3,]
nrow(meta)
identical(colnames(exprSet),rownames(meta))
library(tidyverse)
head(rownames(meta))
head(colnames(exprSet))
colnames(exprSet) = str_sub(colnames(exprSet),1,16)
k4 = intersect(rownames(meta),colnames(exprSet));length(k4)
exprSet = exprSet[,k4]
meta = meta[k4,]
dim(exprSet)
dim(meta)
identical(rownames(meta),colnames(exprSet))
class(exprSet)
### 1.
dat_score = cbind(meta,t(exprSet[hubgene,]))
fp = apply(dat_score[,hubgene], 
           1,
           function(k)sum(geneCoef$Coef * k))
dat_score$fp = fp
dat_score$Risk = ifelse(dat_score$fp<median(dat_score$fp),"low","high")
dat_score$Risk = factor(dat_score$Risk,levels = c("low","high"))
head(dat_score)
### 2.ssGSEA
geneset_immu = rio::import("ssGSEA-PMID30594216-Signature-16+13.xlsx",skip = 1)
geneset_immu <- apply(geneset_immu,2,function(x){return(as.character(na.omit(as.character(x))))})
lapply(geneset_immu[1:3], head)
class(exprSet)
exprSet <- as.matrix(exprSet)
dim(exprSet)
library(GSVA)
immu_score_29 <- gsva(exprSet,
                      geneset_immu, 
                      method="ssgsea",
                      kcdf = "Gaussian",
                      mx.diff=FALSE, 
                      verbose=FALSE,
                      parallel.sz = parallel::detectCores())
save(immu_score_29, file = "immu_score_29.Rdata")
library(GSVA)
if(!file.exists("immu_score_29.Rdata")){
  immu_score_29 <- gsva(exprSet,
                        geneset_immu, 
                        method="ssgsea",
                        kcdf = "Gaussian",
                        mx.diff=FALSE, 
                        verbose=FALSE,
                        parallel.sz = parallel::detectCores())
  save(immu_score_29, file = "immu_score_29.Rdata")
}
load(file = "immu_score_29.Rdata")
identical(colnames(immu_score_29),rownames(dat_score))
group <- dat_score$Risk
rownames(immu_score_29)
cell <- c("aDCs","B cells","CD8+ T cells","DCs","iDCs","Macrophages","Mast cells","Neutrophils","NK cells","pDCs","T helper cells","Tfh","Th1 cells","Th2 cells","TIL","Treg")
length(cell)
immu_score_1 <- immu_score_29[cell,]
dim(immu_score_1)
func <- c("APC co inhibition","APC co stimulation","CCR","Check-point","Cytolytic activity","HLA","Inflammation-promoting","MHC class I","Parainflammation","T cell co-inhibition","T cell co-stimulation","Type I IFN Reponse","Type II IFN Reponse"  )
length(func)
immu_score_2 <- immu_score_29[func,]
dim(immu_score_2)
library(tinyarray)
p1 = draw_boxplot(immu_score_1,
                  group,
                  sort = F,
                  xlab = " ",
                  ylab = "Score",
                  grouplab = "Risk",
                  color = c("#2874C5","#FFD92F"))
p1
pdf(file="immu_score_1.pdf", width=8, height=6)
print(p1)
dev.off()
p2 = draw_boxplot(immu_score_2,
                  group,
                  sort = F,
                  #drop = T,
                  xlab = " ",
                  ylab = "Score",
                  grouplab = "Risk",
                  color = c("#2874C5","#FFD92F"))
p2
rownames(immu_score_2)
pdf(file="immu_score_2.pdf", width=8, height=6)
print(p2)
dev.off()
immu_score_29
dat_score
immu_score <- as.data.frame(t(immu_score_29))
identical(rownames(dat_score),rownames(immu_score))
immu_score$Riskscore <- dat_score$fp
library(corrplot)
M <- cor(immu_score, method = "spearman")
library(paletteer)
my_color = rev(paletteer_d("RColorBrewer::RdYlBu"))
my_color = colorRampPalette(my_color)(10)
corrplot(M,
         type="upper",
         method="pie",
         order="original",
         col=my_color,
         tl.col="black",
         #tl.pos = "d",
         tl.srt=45)

### 0.0 data
rm(list = ls())
load(file = "data_train.Rdata")
load(file = "model.Rdata")
hubgene
dat_score = cbind(meta,t(exprSet[hubgene,]))
fp = apply(dat_score[,hubgene], 1,function(k)sum(geneCoef$Coef * k))
dat_score$fp = fp
dat_score$Risk = ifelse(dat_score$fp<median(dat_score$fp),"low","high")
dat_score$Risk = factor(dat_score$Risk,levels = c("low","high"))
head(dat_score)
### 1.estimate
library(limma)
library(estimate)
library(reshape2)
library(ggpubr)
write.table(exprSet,"Gtrain_exp.txt",sep = "\t",quote = F)
filterCommonGenes(input.f="Gtrain_exp.txt", 
                  output.f="commonGenes.gct", 
                  id="GeneSymbol")
estimateScore(input.ds = "commonGenes.gct",
              output.ds = "estimateScore.gct")
scores = read.table("estimateScore.gct", skip=2, header=T)
rownames(scores) = scores[,1]
scores = t(scores[,3:ncol(scores)])
rownames(scores) = gsub("\\.", "\\-", rownames(scores))
out = rbind(ID=colnames(scores), scores)
write.table(out, file="TMEscores.txt", sep="\t", quote=F, col.names=F)
dim(scores)
head(dat_score)
score = scores[,1:4]
score = score[row.names(dat_score),,drop=F]
rt = cbind(dat_score[,"Risk",drop=F], score)
data=melt(rt, id.vars=c("Risk"))
colnames(data)=c("Risk", "scoreType", "Score")
data$scoreType
data[1:447,]$scoreType
data[448:nrow(data),]$scoreType
p=ggviolin(data[1:447,], 
           x="scoreType", 
           y="Score", 
           fill = "Risk",
           xlab="",
           ylab="TME score",
           legend.title="Risk",
           add = "boxplot", 
           add.params = list(color="white"),
           palette = c("#2874C5","#FFD92F","green"), 
           width=1)
p1 = p+stat_compare_means(aes(group=Risk),
                          method="wilcox.test",
                          symnum.args=list(cutpoints = c(0, 0.001, 0.01, 0.05, 1), 
                                           symbols = c("***", "**", "*", " ")),
                          label = "p.signif")
p1
pdf(file="TME.vioplot.pdf", width=6, height=6)
print(p1)
dev.off()
TumorPurity <- data[448:nrow(data),]
TumorPurity$scoreType <- "Risk_Group"
p=ggviolin(TumorPurity, 
           x="scoreType", 
           y="Score", 
           fill = "Risk",
           xlab="",
           ylab="TumorPurity",
           legend.title="",
           add = "boxplot", 
           add.params = list(color="white"),
           palette = c("#2874C5","#FFD92F","green"), 
           width=0.5)
p1 = p+stat_compare_means(aes(group=Risk),
                          method="wilcox.test",
                          symnum.args=list(cutpoints = c(0, 0.001, 0.01, 0.05, 1), 
                                           symbols = c("***", "**", "*", " ")),
                          label = "p.signif")
p1
pdf(file="TumorPurity.vioplot.pdf", width=6, height=6)
print(p1)
dev.off()
library(ggpubr)
library(gridExtra)
cor_data = cbind(dat_score[,c("Risk","fp"),drop=F], score)
colnames(cor_data)[2] <- "Riskscore"
cor_data <- cor_data[,c(3,4,5,6,2)]
colnames(cor_data)
p1 <- ggscatter(cor_data, 
                x = "Riskscore", 
                y = "StromalScore",
                add = "reg.line", 
                conf.int = TRUE,
                add.params = list(color = "#0073C2FF", fill = "lightgray"))+
  stat_cor()+
  theme_bw()
p2 <- ggplot(cor_data, aes(Riskscore)) +
  geom_density(fill = "#EFC000FF") +
  theme_void()
p3 <- ggplot(cor_data, aes(StromalScore)) +
  geom_density(fill = "#0073C2FF") +
  coord_flip() +
  theme_void()
library(patchwork)
empty_plot <- plot_spacer()
f = c("AAAAD
       BBBBC
       BBBBC
       BBBBC
       BBBBC")
p <- p2+p1+p3+ empty_plot+plot_layout(design = f)
p
pdf(file="StromalScore_cor.pdf", width=8, height=8)
print(p)
dev.off()
colnames(cor_data)
p1 <- ggscatter(cor_data, 
                x = "Riskscore", 
                y = "ImmuneScore",
                add = "reg.line", 
                conf.int = TRUE,
                add.params = list(color = "#0073C2FF", fill = "lightgray"))+
  stat_cor()+
  theme_bw()
p2 <- ggplot(cor_data, aes(Riskscore)) +
  geom_density(fill = "#EFC000FF") +
  theme_void()
p3 <- ggplot(cor_data, aes(ImmuneScore)) +
  geom_density(fill = "#0073C2FF") +
  coord_flip() +
  theme_void()
library(patchwork)
empty_plot <- plot_spacer()
f = c("AAAAD
       BBBBC
       BBBBC
       BBBBC
       BBBBC")
p <- p2+p1+p3+ empty_plot+plot_layout(design = f)
p
pdf(file="ImmuneScore_cor.pdf", width=8, height=8)
print(p)
dev.off()
colnames(cor_data)
p1 <- ggscatter(cor_data, 
                x = "Riskscore", 
                y = "ESTIMATEScore",
                add = "reg.line", 
                conf.int = TRUE,
                add.params = list(color = "#0073C2FF", fill = "lightgray"))+
  stat_cor()+
  theme_bw()
p2 <- ggplot(cor_data, aes(Riskscore)) +
  geom_density(fill = "#EFC000FF") +
  theme_void()
p3 <- ggplot(cor_data, aes(ESTIMATEScore)) +
  geom_density(fill = "#0073C2FF") +
  coord_flip() +
  theme_void()
library(patchwork)
empty_plot <- plot_spacer()
f = c("AAAAD
       BBBBC
       BBBBC
       BBBBC
       BBBBC")
p <- p2+p1+p3+ empty_plot+plot_layout(design = f)
p
pdf(file="ESTIMATEScore_cor.pdf", width=8, height=8)
print(p)
dev.off()
colnames(cor_data)
p1 <- ggscatter(cor_data, 
                x = "Riskscore", 
                y = "TumorPurity",
                add = "reg.line", 
                conf.int = TRUE,
                add.params = list(color = "#0073C2FF", fill = "lightgray"))+
  stat_cor()+
  theme_bw()
p2 <- ggplot(cor_data, aes(Riskscore)) +
  geom_density(fill = "#EFC000FF") +
  theme_void()
p3 <- ggplot(cor_data, aes(TumorPurity)) +
  geom_density(fill = "#0073C2FF") +
  coord_flip() +
  theme_void()
library(patchwork)
empty_plot <- plot_spacer()
f = c("AAAAD
       BBBBC
       BBBBC
       BBBBC
       BBBBC")
p <- p2+p1+p3+ empty_plot+plot_layout(design = f)
p
pdf(file="TumorPurity_cor.pdf", width=8, height=8)
print(p)
dev.off()

### 0.0 data
rm(list = ls())
library(tidyverse)
library(ggpubr)
library(cowplot)
load(file = "data_train.Rdata")
load(file = "model.Rdata")
exprSet[1:4,1:4]
str(meta)
dat_score =as.data.frame(t(exprSet[hubgene,]))
fp = apply(dat_score[,hubgene],1,function(k)sum(geneCoef$Coef * k))
dat_score$fp = fp
dat_score$Risk = ifelse(dat_score$fp<median(dat_score$fp),"low","high")
dat_score$Risk = factor(dat_score$Risk,levels = c("low","high"))
head(dat_score)
dt <- as.data.frame(t(exprSet))
identical(rownames(dt),rownames(dat_score))
dt$score <- dat_score$fp
df <- dt[order(dt$score,decreasing = F),]
df$Risk_Group <- ifelse(df$score < median(df$score),'Low_Risk','High_Risk')
df$id <- c(1:length(df$score)) 
df$id2 <- paste(df$Risk_Group,df$id,sep = '_') 
rownames(df) <- df$id2 
tail(colnames(df))
ncol(df)
ncol(df)-4
df <- df[,1:18785]
df <- t(df)
df2 <- apply(df,2,as.numeric)
row.names(df2) <- row.names(df)
df2[1:6,1:6]
### 1.TIDE
#TIDE http://tide.dfci.harvard.edu/
TIDE <- df2
TIDE <- sweep(TIDE,2, apply(TIDE,2,median,na.rm=T))
TIDE <- sweep(TIDE,1, apply(TIDE,1,median,na.rm=T))
dim(TIDE)
write.table(TIDE,"TIDE_input.txt",sep = "\t",row.names = T,col.names = NA,quote = F)
### 2.
result <- result <- data.table::fread('TIDE.csv')
colnames(result)
result$Risk <- ifelse(str_sub(result$Patient,1,1)=='L','Low_Risk','High_Risk')
result$Risk <- factor(result$Risk,levels = c('Low_Risk','High_Risk'))
my_comparisons <- list( c("Low_Risk", "High_Risk"))
p1 <- ggviolin(result, x = 'Risk', y = 'TIDE', fill = 'Risk',
               palette = c("#2874C5", "#FFD92F"),
               add = 'boxplot', add.params = list(fill = "white")) +
  stat_compare_means(comparisons = my_comparisons, label = "p.signif", bracket.size=0.5, tip.length = 0.02, method = 'wilcox.test')
p1
### 3.Dysfunction
p2 <- ggviolin(result, x = 'Risk', y = 'Dysfunction', fill = 'Risk',
               palette = c("#00AFBB", "#FC4E07"),
               add = 'boxplot', add.params = list(fill = "white")) +
  stat_compare_means(comparisons = my_comparisons, label = "p.signif", bracket.size=0.5, tip.length = 0.02, method = 'wilcox.test')
p2
p3 <- ggviolin(result, x = 'Risk', y = 'Exclusion', fill = 'Risk',
               palette = c("#00AFBB", "#FC4E07"),
               add = 'boxplot', add.params = list(fill = "white")) +
  stat_compare_means(comparisons = my_comparisons, label = "p.signif", bracket.size=0.5, tip.length = 0.02, method = 'wilcox.test')
p3
colnames(result)[6]
colnames(result)[6] <- c('MSI') 
p4 <- ggviolin(result, x = 'Risk', y = 'MSI', fill = 'Risk',
               palette = c("#00AFBB", "#FC4E07"),
               add = 'boxplot', add.params = list(fill = "white")) +
  stat_compare_means(comparisons = my_comparisons, label = "p.signif", bracket.size=0.5, tip.length = 0.02, method = 'wilcox.test')
p4
k3 <- intersect(rownames(dat_score),rownames(TIDE))
TIDE <- TIDE[k3,] %>% dplyr::select(2)
dat_score <- dat_score[k3,,drop=F]
dat_score <- cbind(dat_score,TIDE)
ggplot(data=dat_score,aes(x=Responder,
                          y=riskScore,
                          fill=Responder))+
  geom_violin(alpha=0.5,width=0.9,
              position=position_dodge(width=0.8),
              size=0.2)+
  geom_boxplot(alpha=1,width=0.3,
               position=position_dodge(width=0.8),
               size=0.5,outlier.colour = NA)+
  theme_cowplot() +
  scale_fill_manual(values=c("#00AFBB", "#FC4E07"))+
  theme(legend.position="none") +
  stat_compare_means()


### 0.0 data
rm(list = ls())
load(file = "DATA_TCGA.Rdata")
exprSet <- TCGA_exp_tpm
range(exprSet)
exprSet = log2(exprSet+1)
table(TCGA_Group)
exprSet = exprSet[,TCGA_Group=='tumor']
ncol(exprSet)
library(tidyverse)
exprSet = exprSet[,sort(colnames(exprSet))]
k1 = !duplicated(str_sub(colnames(exprSet),1,12)); table(k1)
exprSet = exprSet[,k1] 
ncol(exprSet)
meta <- TCGA_surv[,c(-2,-4)]
k2 = !(is.na(meta$OS.time)|is.na(meta$OS)); table(k2)
meta = meta[k2,]
nrow(meta)
range(meta$OS.time)
k3 = meta$OS.time >= 30; table(k3)
meta = meta[k3,]
nrow(meta)
LIEMING = data.frame(colnames(meta))
meta = meta[,c(
  'OS',
  'OS.time'
)]
colnames(meta)=c('event','time')
str(meta)
range(meta$time)
meta$time = meta$time/365
range(meta$time)
table(meta$event)
library(tidyverse)
meta[meta==""] = NA
str(meta)
library(stringr)
head(rownames(meta))
head(colnames(exprSet))
colnames(exprSet) = str_sub(colnames(exprSet),1,16)
k4 = intersect(rownames(meta),colnames(exprSet));length(k4)
exprSet = exprSet[,k4]
meta = meta[k4,]
dim(exprSet)
dim(meta)
identical(rownames(meta),colnames(exprSet))
class(exprSet)
### 1.
load(file = "model.Rdata")
dat_score = cbind(meta,t(exprSet[hubgene,]))
fp = apply(dat_score[,hubgene], 
           1,
           function(k)sum(geneCoef$Coef * k))
dat_score$fp = fp
dat_score$Risk = ifelse(dat_score$fp<median(dat_score$fp),"low","high")
dat_score$Risk = factor(dat_score$Risk,levels = c("low","high"))
head(dat_score)
class(dat_score)
dat_score <- dat_score[order(dat_score$fp, decreasing = F), ]
library(survival)
library(survminer)
sfit <- survfit(Surv(time, event) ~ Risk, data = dat_score)
ggsurvplot(sfit,pval=TRUE,palette = "jco")
head(dat_score)
aa <- rownames(dat_score)
exp <- TCGA_count
colnames(exp) <- substr(colnames(exp),1,16)
exp <- exp[,aa]
identical(colnames(exp),rownames(dat_score))
table(dat_score$Risk)
group_list <-  c(rep("low", 521), rep("high", 522))
group_list <- factor(group_list,levels = c("low","high"))
conditions = data.frame(conditions=group_list)
### 2. DESeq2
library(DESeq2)
dds <- DESeqDataSetFromMatrix(countData = exp,
                              colData = conditions,
                              design = ~ conditions)
dds <- DESeq(dds)
contrast = c("conditions",rev(levels(group_list)))
res <- results(dds, contrast)
res
resOrdered <- res[order(res$padj),]
DEG <- as.data.frame(resOrdered)
DEG <- DEG %>% na.omit()
save(DEG,file = "DESeq2_results.Rdata")
load(file = "DESeq2_results.Rdata")
logFC_cutoff <- 2
type1 = (DEG$pvalue < 0.05)&(DEG$log2FoldChange < -logFC_cutoff)
type2 = (DEG$pvalue < 0.05)&(DEG$log2FoldChange > logFC_cutoff)
DEG$change = ifelse(type1,"DOWN",ifelse(type2,"UP","NOT"))
table(DEG$change)
save(DEG,file = "DESeq2_diff.Rdata")
### 3. Enrichment analysis
load(file = "DESeq2_diff.Rdata")
DEG <- DEG %>% rownames_to_column("Gene")
library(clusterProfiler)
library(org.Hs.eg.db)
library(tidyverse)
genelist <- bitr(DEG$Gene, 
                 fromType="SYMBOL",
                 toType="ENTREZID", 
                 OrgDb='org.Hs.eg.db')
DEG <- inner_join(DEG,
                  genelist,
                  by=c("Gene"="SYMBOL"))
gene_up = DEG[DEG$change == 'UP','ENTREZID'] 
gene_down = DEG[DEG$change == 'DOWN','ENTREZID'] 
gene_diff = c(gene_up,gene_down)
# 1.GO
ego <- enrichGO(gene = gene_diff,
                OrgDb = org.Hs.eg.db,
                ont = "ALL",
                pAdjustMethod = "BH",
                minGSSize = 1,
                pvalueCutoff = 0.05,
                qvalueCutoff = 0.05,
                readable = TRUE)
ego_data <- data.frame(x = ego@result$ONTOLOGY,
                       y = ego@result$Description);view(ego_data)
dotplot(ego, 
        x = "Count", 
        color = "p.adjust",
        font.size = 10,
        showCategory = 9, 
        split="ONTOLOGY") + 
  facet_grid(ONTOLOGY~., scale='free')
# 2.KEGG
kk <- enrichKEGG(gene = gene_diff,
                 organism = 'hsa',
                 pvalueCutoff = 0.05,
                 qvalueCutoff = 0.05)
dotplot(kk, 
        showCategory = 15,
        color = "p.adjust")
# 3.GSEA
rm(list = ls())
library(tidyverse)
library(enrichplot)
library(clusterProfiler)
library(org.Hs.eg.db)
load(file = "DESeq2_diff.Rdata")
DEG <- DEG %>% rownames_to_column("Gene")
genelist <- bitr(DEG$Gene, 
                 fromType="SYMBOL",
                 toType="ENTREZID", 
                 OrgDb='org.Hs.eg.db')
DEG <- inner_join(DEG,
                  genelist,
                  by=c("Gene"="SYMBOL"))
geneList = DEG[,3]
names(geneList) = as.character(DEG[,'ENTREZID'])
head(geneList)
geneList = sort(geneList, decreasing = TRUE)
msigdb_GMTs <- "msigdb_GMTs"
msigdb <- "c2.cp.kegg.v7.0.entrez.gmt"
kegmt <- read.gmt(msigdb)
C2 <- GSEA(geneList,
           TERM2GENE = kegmt, 
           pvalueCutoff = 0.05)
save(C2, file = "C2.Rdata")
load("C2.Rdata")
C2_df <- as.data.frame(C2)
save(C2_df, file = "C2_df.Rdata")
load("C2_df.Rdata")
GSEA_data <- data.frame(x = C2@result$Description,
                        y = C2@result$enrichmentScore)
gseaplot2(C2, geneSetID = 12, subplots = 1:2, color = c("red","blue"))
gseaplot2(C2, geneSetID = 17, subplots = 1:2,color = c("red","blue"))
gseaplot2(C2, geneSetID = 24, subplots = 1:2,color = c("red","blue"))
p <- 
  gseaplot2(C2,
            c(1,19,29,7,11,14,26),
            color = c("#003C67FF","#7AA6DCFF","#0073C2FF",
                      "#A73030FF","#EFC000FF","#BF7700FF","#868686FF"),
            pvalue_table = F,
            title="",
            base_size=8,
            ES_geom="line",
            subplots = 1:2) 
p
pdf(file="GSEA.pdf", width=9, height=7)
print(p)
dev.off()
# 4.GSVA
rm(list=ls())
#1. run 3360～3507
exprSet[1:4,1:4]
head(dat_score)
dat_score <- dat_score %>% arrange(fp)
table(dat_score$Risk)
group_list <-  c(rep("low", 521), rep("high", 522))
group_list <- factor(group_list,levels = c("low","high"))
exprSet <- exprSet[,rownames(dat_score)]
identical(rownames(dat_score),colnames(exprSet))
exprSet <- as.matrix(exprSet)
library(GSEABase)
library(GSVA)
msigdb_GMTs <- "msigdb_GMTs"
msigdb <- "h.all.v7.0.symbols.gmt"
geneset <- getGmt(msigdb)
#3.
es.max <- gsva(exprSet,
               geneset, 
               mx.diff = FALSE, 
               verbose = FALSE, 
               parallel.sz = 1)
#4. 
library(limma)
design <- model.matrix(~0+factor(group_list))
colnames(design) <- levels(factor(group_list))
rownames(design) <- colnames(es.max)
contrast.matrix <- makeContrasts("high-low",levels = design)
contrast.matrix
fit <- lmFit(es.max,design)
fit2 <- contrasts.fit(fit, contrast.matrix) 
fit2 <- eBayes(fit2)
res <- decideTests(fit2, p.value=0.05)
summary(res)
tmp <- topTable(fit2,number=38)
DEG <- na.omit(tmp)
dat <- es.max[match(rownames(DEG),rownames(es.max)),]
annotation_col <- data.frame(risk=group_list)
rownames(annotation_col) <- colnames(dat)
library(pheatmap)
pheatmap(dat,
         annotation_col = annotation_col,
         show_colnames = F,
         scale = "row",
         cluster_cols = F)
G_M <- DEG %>%
  rownames_to_column("ID") %>%
  dplyr::select(1,4)
G_M$group <- if_else(G_M$t < -3, "DOWN",
                     if_else(G_M$t > 3, "UP",
                             "NOT"))
table(G_M$group)
sortG_M <- G_M[order(G_M$t),]
sortG_M$ID <- factor(sortG_M$ID, 
                     levels = sortG_M$ID)
ggplot(sortG_M,
       aes(ID, t, fill = group)) + 
  geom_bar(stat = "identity") + 
  coord_flip() + 
  scale_fill_manual(values = c("#00AFBB", "gray70","#FC4E07")) + 
  geom_hline(yintercept = c(-3,3), 
             color="white",
             linetype = 4, 
             size = 1)

### 0.0 data
rm(list = ls())
load(file = "data_train.Rdata")
load(file = "model.Rdata")
hubgene
library(tidyverse)
identical(colnames(exprSet),rownames(meta))
head(rownames(meta))
head(colnames(exprSet))
colnames(exprSet) = str_sub(colnames(exprSet),1,16)
k4 = intersect(rownames(meta),colnames(exprSet));length(k4)
exprSet = exprSet[,k4]
meta = meta[k4,]
dim(exprSet)
dim(meta)
identical(rownames(meta),colnames(exprSet))
class(exprSet)
dat_score = cbind(meta,t(exprSet[hubgene,]))
fp = apply(dat_score[,hubgene], 
           1,
           function(k)sum(geneCoef$Coef * k))
dat_score$fp = fp
dat_score$Risk = ifelse(dat_score$fp<median(dat_score$fp),"low","high")
dat_score$Risk = factor(dat_score$Risk,levels = c("low","high"))
head(dat_score)
group <- dat_score$Risk
length(group)
load(file = "DATA_GSE58812.Rdata")
library(GEOquery)
range(exprSet)
dim(exprSet)
identical(colnames(exprSet),rownames(meta))
library(limma)
set.seed(201)
design = model.matrix( ~ group )
fit = lmFit(exprSet, design)
fit = eBayes(fit)
DEG = topTable(fit, coef=2, number = Inf)
dim(DEG)
# DEG
#1.symbol
library(dplyr)
DEG <- mutate(DEG, symbol = rownames(DEG))
#2.probe_id
ids_2 = ids_2[!duplicated(ids_2$symbol),]
DEG <- inner_join(DEG, ids_2, by="symbol")
nrow(DEG)
#3.change
logFC_t = 1
P.Value_t = 0.05
k1 = (DEG$P.Value < P.Value_t)&(DEG$logFC < -logFC_t)
k2 = (DEG$P.Value < P.Value_t)&(DEG$logFC > logFC_t)
DEG <- mutate(DEG,change = ifelse(k1,"down",ifelse(k2,"up","stable")))
table(DEG$change)
#4.ENTREZID
library(clusterProfiler)
library(org.Hs.eg.db)
s2e <- bitr(DEG$symbol, 
            fromType = "SYMBOL",
            toType = "ENTREZID",
            OrgDb = org.Hs.eg.db)
DEG <- inner_join(DEG,s2e,by=c("symbol"="SYMBOL"))


### 1.0 Enrichment analysis
library(clusterProfiler)
library(org.Hs.eg.db)
library(tidyverse)
gene_up = DEG[DEG$change == 'up','ENTREZID'] 
gene_down = DEG[DEG$change == 'down','ENTREZID'] 
gene_diff = c(gene_up,gene_down)
# 1.GO
ego <- enrichGO(gene = gene_diff,
                OrgDb = org.Hs.eg.db,
                ont = "ALL",
                pAdjustMethod = "BH",
                minGSSize = 1,
                pvalueCutoff = 0.05,
                qvalueCutoff = 0.05,
                readable = TRUE)
ego_data <- data.frame(x = ego@result$ONTOLOGY,
                       y = ego@result$Description)
ego_data$y
ego@result <- ego@result[c(2,4,5,8,19, 780,781,782,786,789,  825,826,827,828,829),]
p <- 
  dotplot(ego, 
          x = "Count", 
          color = "p.adjust",
          font.size = 10, 
          showCategory = 10, 
          split="ONTOLOGY") + 
  facet_grid(ONTOLOGY~., scale='free') 
p
pdf(file="GO.pdf", width=7, height=8)
print(p)
dev.off()
# 2.KEGG
kk <- enrichKEGG(gene = gene_diff,
                 organism = 'hsa',
                 pvalueCutoff = 0.05,
                 qvalueCutoff = 0.05)
dotplot(kk, 
        showCategory = 15,
        color = "p.adjust")
# 3.GSEA
library(tidyverse)
library(enrichplot)
library(clusterProfiler)
library(org.Hs.eg.db)
geneList = DEG[,1]
names(geneList) = as.character(DEG[,'ENTREZID'])
head(geneList)
geneList = sort(geneList, decreasing = TRUE)
msigdb_GMTs <- "msigdb_GMTs"
msigdb <- "c2.cp.kegg.v7.0.entrez.gmt" 
kegmt <- read.gmt(msigdb)
C2 <- GSEA(geneList,
           TERM2GENE = kegmt, 
           pvalueCutoff = 0.05)
save(C2, file = "C2.Rdata")
load("C2.Rdata")
C2_df <- as.data.frame(C2)
save(C2_df, file = "C2_df.Rdata")
load("C2_df.Rdata")
GSEA_data <- data.frame(x = C2@result$Description,
                        y = C2@result$enrichmentScore)
GSEA_data$x[c(9,11,12,15,16,29,30,34)]
gseaplot2(C2, geneSetID = 30, subplots = 1:2, color = c("red","blue"))
gseaplot2(C2, geneSetID = 34, subplots = 1:2, color = c("red","blue"))
gseaplot2(C2, geneSetID = 9, subplots = 1:2, color = c("red","blue"))
gseaplot2(C2, geneSetID = 11, subplots = 1:2,color = c("red","blue"))
gseaplot2(C2, geneSetID = 12, subplots = 1:2,color = c("red","blue"))
gseaplot2(C2, geneSetID = 15, subplots = 1:2, color = c("red","blue"))
gseaplot2(C2, geneSetID = 16, subplots = 1:2,color = c("red","blue"))
gseaplot2(C2, geneSetID = 29, subplots = 1:2,color = c("red","blue"))
p <- 
  gseaplot2(C2,
            c(9,11,12,15,16,29,30,34),
            color = c("#C0D6B1","#7AA6DCFF","#0073C2FF","#ADD8E6","#4682B4","#EFC000FF",
                      "#003C67FF","#A73030FF"),
            pvalue_table = F,
            title="",
            base_size=8,
            ES_geom="line",
            subplots = 1:2) 
p
pdf(file="GSEA.pdf", width=9, height=7)
print(p)
dev.off()
# 4.GSVA
rm(list=ls())
#1. run 3696~3721
exprSet[1:4,1:4]
head(dat_score)
dat_score <- dat_score %>% arrange(fp)
table(dat_score$Risk)
group_list <-  c(rep("low", 74), rep("high", 75))
group_list <- factor(group_list,levels = c("low","high"))
exprSet <- exprSet[,rownames(dat_score)]
identical(rownames(dat_score),colnames(exprSet))
exprSet <- as.matrix(exprSet)
library(GSEABase)
library(GSVA)
msigdb_GMTs <- "msigdb_GMTs"
msigdb <- "c2.cp.kegg.v7.0.entrez.gmt" 
geneset <- getGmt(msigdb)
exprSet <- as.data.frame(exprSet)
exprSet[1:4,1:4]
exprSet$symbol <- rownames(exprSet)
library(clusterProfiler)
library(org.Hs.eg.db)
xxx <- bitr(exprSet$symbol,
            fromType = "SYMBOL",
            toType = "ENTREZID",
            OrgDb = org.Hs.eg.db)
yyy <- inner_join(exprSet,xxx,by=c("symbol"="SYMBOL"))
rownames(yyy) <- yyy$ENTREZID
ncol(yyy)
yyy <- yyy[,1:(ncol(yyy)-2)]
yyy <- as.matrix(yyy)
#3.
es.max <- gsva(yyy,
               geneset, 
               mx.diff = FALSE, 
               verbose = FALSE, 
               parallel.sz = 1)
#4.
library(limma)
design <- model.matrix(~0+factor(group_list))
colnames(design) <- levels(factor(group_list))
rownames(design) <- colnames(es.max)
contrast.matrix <- makeContrasts("high-low",levels = design)
contrast.matrix
fit <- lmFit(es.max,design)
fit2 <- contrasts.fit(fit, contrast.matrix) 
fit2 <- eBayes(fit2)
res <- decideTests(fit2, p.value=0.05)
summary(res)
tmp <- topTable(fit2,number=69)
DEG <- na.omit(tmp)
dat <- es.max[match(rownames(DEG),rownames(es.max)),]
annotation_col <- data.frame(risk=group_list)
rownames(annotation_col) <- colnames(dat)
library(pheatmap)
pheatmap(dat,
         annotation_col = annotation_col,
         show_colnames = F,
         scale = "row",
         cluster_cols = F)
G_M <- DEG %>%
  rownames_to_column("ID") %>%
  dplyr::select(1,4)
library(tidyverse)
G_M$ID <- str_sub(G_M$ID,6,999)
G_M$group <- if_else(G_M$t < -3, "DOWN",
                     if_else(G_M$t > 3, "UP",
                             "NOT"))
table(G_M$group) 
sortG_M <- G_M[order(G_M$t),]
sortG_M$ID <- factor(sortG_M$ID, levels = sortG_M$ID)
sortG_M$sample <- rownames(sortG_M)
sortG_M$number <- 1:nrow(sortG_M)
nrow(sortG_M)
sortG_M$ID
sortG_M <- sortG_M[c(1,7,8,9,10,11,12,15,17,20,21,23,25,26,29,32,33,34,35,39,40,42,46,47,48,49,51,52,53,54,57,58,59,60,61,64,65,66,68,69),]
sortG_M$ID
p <- 
  ggplot(sortG_M,
         aes(ID, t, fill = group)) + 
  geom_bar(stat = "identity",width = 0.7) + 
  coord_flip() + 
  scale_fill_manual(values = c("#0073C2FF", "gray","#EFC000FF")) +
  theme_classic() 
p
pdf(file="GSVA.pdf", width=9, height=10)
print(p)
dev.off()


### 0.0 data
rm(list = ls())
load("DATA_GSE58812.Rdata")
load(file = "model.Rdata")
exprSet <- GSE58812_exp
exprSet[1:6,1:6]
dat_score = as.data.frame(t(exprSet[hubgene,]))
dat_score$Riskscore <- apply(dat_score[,hubgene],1,function(k)sum(geneCoef$Coef * k))
head(dat_score)
library(OmnipathR)
library(decoupleR)
library(progeny)
gene_expression <- exprSet
class(gene_expression)
gene_expression <- as.matrix(gene_expression)
pathways <- progeny(gene_expression, 
                    scale=TRUE,
                    organism="Human",
                    top = 100, 
                    perm = 1)
# cor
library(corrplot)
M <- cor(pathways)
library(paletteer)
my_color = rev(paletteer_d("RColorBrewer::RdYlBu"))
my_color = colorRampPalette(my_color)(10)
corrplot(M,
         type="lower",
         method="circle",
         order="original",
         #col=my_color,
         tl.col="black",
         #tl.pos = "d",
         tl.srt=45)
library(linkET)
library(ggplot2)
library(dplyr)
library(cols4all)
library(ggcor)
Riskscore <- data.frame(Riskscore = dat_score[,ncol(dat_score)],
                        row.names = rownames(dat_score))
Pathways_score <- as.data.frame(pathways)
lshap <- lapply(Riskscore, shapiro.test)
lres <- sapply(lshap, `[`, c("p.value"))
lres
t(lres)
lshap <- lapply(Pathways_score, shapiro.test)
lres <- sapply(lshap, `[`, c("p.value"))
lres
t(lres)
library(psych)
cor2 <- corr.test(Pathways_score,  
                  use = "pairwise", 
                  method="spearman", 
                  adjust = "none")
corr2 <- cor2 %>% as_md_tbl()
head(corr2)
cor3 <- corr.test(Riskscore,
                  Pathways_score,  
                  use = "pairwise",
                  method="spearman",
                  adjust = "none")
corr3 <- cor3 %>% as_md_tbl()
head(corr3)
#
r.p.data.plot <- corr3 %>% 
  mutate(r.sign = cut(r, 
                      breaks = c(-Inf, 0, Inf), 
                      labels = c("Negative", "Positive")),
         p.sign = cut(p, 
                      breaks = c(0, 0.05, Inf), 
                      labels = c("P<0.05", "P>=0.05"),
                      include.lowest = TRUE,
                      right = FALSE), 
         r.abs = cut(abs(r), 
                     breaks = c(0, 0.25, 0.5, 1),
                     labels = c("<0.25","0.25-0.5", "0.5-1"),
                     include.lowest = TRUE,
                     right = FALSE),    
  )  
p1 <- qcorrplot(cor2,
                grid_col = "grey50", 
                grid_size = 0.2,
                type = "lower",
                diag = F) +
  geom_circle2() + 
  scale_fill_gradientn(colours = rev(c4a('rd_bu',30)), 
                       limits = c(-1, 1))
p1
p2 <- p1 +
  geom_couple(data = r.p.data.plot, 
              aes(colour = r.sign,
                  size = r.abs,
                  linetype = p.sign),
              nudge_x = 0.35,
              curvature = 0.1,
              label.fontface=1,
              label.family = "sans",
              label.size = 4.5,
              label.colour = "black")
p2
p3 <- p2 +
  scale_size_manual(values = c("<0.25" = 0.25,
                               "0.25-0.5" = 0.8,
                               "0.5-1" = 0.9)) +  
  scale_colour_manual(values = c("Negative" = "#3986BC",
                                 "Positive" = "#9A1027"))+ 
  scale_linetype_manual(values = c("P<0.05" = "solid",
                                   "P>=0.05" = "dashed"))+
  scale_fill_gradientn(colours = rev(c4a('rd_bu',30)),
                       limits = c(-1, 1))+ 
  guides(
    fill = guide_colorbar(title = "Spearman's r",
                          barwidth = 1.5,
                          barheight = 8, 
                          order = 1), 
    size = guide_legend(title = "|Spearman's r|",
                        override.aes = list(colour = "black",size = 6),
                        order = 2),  
    linetype = guide_legend(title = NULL,
                            override.aes = list(size = 6,linewidth = 0.6, order = 3)),
    colour = guide_legend(title = NULL,
                          override.aes = list(size = 6,linewidth = 1, order = 4))
  )+
  theme(
    axis.text=element_text(color="black",size=12,family = "sans",face = "plain"),
    axis.text.x.top =element_text(color="black",size=12,family = "sans",face = "plain",angle = 45,hjust = 0,vjust = 0),
    legend.key = element_blank(), 
    legend.key.size = unit(0.36, "cm"), 
    legend.spacing.y = unit(0.8,"cm"),
    legend.text = element_text(color="black",size=12,family = "sans",face = "plain"),
    legend.title = element_text(color="black",size=12,family = "sans",face = "plain",margin = margin(b = 12))
  )
p3
pdf(file="Risk_Path_cor_heatmap.pdf", width=10, height=8)
print(p3)
dev.off()


### 0.0 data
rm(list = ls())
library(tidyverse)
library(ggpubr)
maf <- read_tsv("data_mutations.txt", comment = "#") 
load("Merge.Rdata")
load(file = "model.Rdata")
exprSet <- merge_exp
meta <- merge_surv
k2 = !(is.na(meta$OS.time)|is.na(meta$OS)); table(k2)
meta = meta[k2,]
nrow(meta)
LIEMING = data.frame(colnames(meta))
meta = meta[,c(
  'OS',
  'OS.time'
)]
colnames(meta)=c('event','time')
str(meta)
range(meta$time)
meta$time = meta$time/365
range(meta$time)
table(meta$event)
library(tidyverse)
meta[meta==""] = NA
str(meta)
library(stringr)
head(rownames(meta))
head(colnames(exprSet))
colnames(exprSet) = str_sub(colnames(exprSet),1,16)
k5 = intersect(rownames(meta),colnames(exprSet));length(k5)
exprSet = exprSet[,k5]
meta = meta[k5,]
dim(exprSet)
dim(meta)
identical(rownames(meta),colnames(exprSet))
class(exprSet)
exprSet[1:4,1:4]
str(meta)
dat_score =as.data.frame(t(exprSet[hubgene,]))
fp = apply(dat_score[,hubgene], 
           1,
           function(k)sum(geneCoef$Coef * k))
dat_score$fp = fp
dat_score$Risk = ifelse(dat_score$fp<median(dat_score$fp),"low","high")
dat_score$Risk = factor(dat_score$Risk,levels = c("low","high"))
head(dat_score)
### 1.mutation
rownames(dat_score) = str_sub(rownames(dat_score),1,15)
rownames(dat_score)[1:4]
maf$Tumor_Sample_Barcode[1:4]
tumsam <- rownames(dat_score) 
length(tumsam)
comsam <- intersect(tumsam,unique(maf$Tumor_Sample_Barcode)) 
length(comsam)
lieming <- colnames(maf)
label <- c("Tumor_Sample_Barcode",
           "Hugo_Symbol",
           "Chromosome",
           "Start_Position",
           "End_Position",
           "Variant_Classification",
           "Variant_Type",
           "Reference_Allele",
           "Tumor_Seq_Allele1",
           "Tumor_Seq_Allele2")
maf <- maf[which(maf$Tumor_Sample_Barcode %in% comsam),label]
write.table(maf,"data_mutations1.txt",sep = "\t",row.names = F,col.names = T,quote = F)
dat_score <- dat_score[comsam,]
table(dat_score$Risk)
dat_score$group <- ifelse(dat_score$fp>median(dat_score$fp), "high", "low")
hsam <- rownames(dat_score[which(dat_score$group == "high"),])
lsam <- rownames(dat_score[which(dat_score$group == "low"),])
maf.high <- maf[which(maf$Tumor_Sample_Barcode %in% intersect(comsam,hsam)),]
maf.low <- maf[which(maf$Tumor_Sample_Barcode %in% intersect(comsam,lsam)),]
write.table(maf.high,"data_mutations_extended_HRisk_modified.txt",sep = "\t",row.names = F,col.names = T,quote = F)
write.table(maf.low,"data_mutations_extended_LRisk_modified.txt",sep = "\t",row.names = F,col.names = T,quote = F)
### 
head(dat_score)
H_clin <- dat_score[dat_score$group == "high",]
nrow(H_clin)
H_clin$Tumor_Sample_Barcode <- rownames(H_clin)
H_clin$Risk <- rep("High", times = nrow(H_clin))
maf1 <- read.maf(maf = "data_mutations_extended_HRisk_modified.txt", 
                 removeDuplicatedVariants = F,
                 clinicalData = H_clin)
col_Risk=c("#EFC000FF")
assign_Risk=setNames(col_Risk,unique(H_clin$Risk))
oncoplot(maf =maf1, 
         showTumorSampleBarcodes = F ,
         clinicalFeatures = 'Risk',
         writeMatrix=T,
         annotationColor = list(Risk = assign_Risk),
         gene_mar = 6,
         anno_height = 0.6,
         legend_height = 4,
         titleFontSize = 1.1,
         legendFontSize = 1.1,
         annotationFontSize = 1.1,
         fontSize = 0.7)
###
head(dat_score)
L_clin <- dat_score[dat_score$group == "low",]
nrow(L_clin)
L_clin$Tumor_Sample_Barcode <- rownames(L_clin)
L_clin$Risk <- rep("Low", times = nrow(L_clin))
maf2 <- read.maf(maf = "data_mutations_extended_LRisk_modified.txt", 
                 removeDuplicatedVariants = F,
                 clinicalData = L_clin)
col_Risk=c("#0073C2FF")
assign_Risk=setNames(col_Risk,unique(L_clin$Risk))
par(mar = c(10, 5, 5, 3) + 0.1)
oncoplot(maf =maf2, 
         showTumorSampleBarcodes = F ,
         clinicalFeatures = 'Risk',
         writeMatrix=T,
         annotationColor = list(Risk = assign_Risk),
         gene_mar = 6,
         anno_height = 0.6,
         legend_height = 4,
         titleFontSize = 1.1,
         legendFontSize = 1.1,
         annotationFontSize = 1.1,
         fontSize = 0.7)
### TMB
maf<- read.maf("data_mutations1.txt")
library(maftools)
TMB = tmb(maf = maf,
          captureSize = 50,
          logScale = TRUE)
write.csv(TMB,file = "TMB_TCGA.csv",row.names = F)
TMB <- TMB %>% column_to_rownames("Tumor_Sample_Barcode")
dat1 <- dat_score[rownames(TMB),]
identical(rownames(TMB),rownames(dat1))
TMB2 <- cbind(dat1,TMB)
dat1$total_perMBr <- TMB$total_perMB_log
colnames(dat1)
p = ggviolin(dat1,
             x = "group",
             y = "total_perMBr",
             fill = "group",  
             palette = c("#FC4E07","#00AFBB"),
             add = "boxplot",
             size =0.5,
             add.params = list(fill = "white"))+ 
  stat_compare_means()
p
library(reshape2)
dat2 <- dat1[,c(6,7)]
data_violin = melt(dat2, id.vars=c("group"))
class(data_violin)
data_violin$variable <- "Risk_Group"
p = ggviolin(data_violin, 
             x="variable", 
             y="value", 
             fill = "group",
             xlab="",
             ylab="TMB",
             legend.title="Risk",
             add = "boxplot", 
             add.params = list(color="white"),
             palette = c("#FFD92F","#2874C5","green"), 
             width=0.5)
p1 = p + stat_compare_means(aes(group = group),
                            method="wilcox.test",
                            symnum.args=list(cutpoints = c(0, 0.001, 0.01, 0.05, 1), 
                                             symbols = c("***", "**", "*", " ")),
                            label = "p.signif")
p1
pdf(file="TMB.vioplot.pdf", width=6, height=6)
print(p1)
dev.off()
library(ggpubr)
library(gridExtra)
cor_data = cbind(dat_score[,c("Risk","fp"),drop=F], score)
colnames(cor_data)[2] <- "Riskscore"
cor_data <- cor_data[,c(3,4,5,2)]
colnames(cor_data)
p1 <- ggscatter(cor_data, 
                x = "Riskscore", 
                y = "StromalScore",
                add = "reg.line", 
                conf.int = TRUE,
                add.params = list(color = "#0073C2FF", fill = "lightgray"))+
  stat_cor()+
  theme_bw()
p2 <- ggplot(cor_data, aes(Riskscore)) +
  geom_density(fill = "#EFC000FF") +
  theme_void()
p3 <- ggplot(cor_data, aes(StromalScore)) +
  geom_density(fill = "#0073C2FF") +
  coord_flip() +
  theme_void()
library(patchwork)
empty_plot <- plot_spacer()
f = c("AAAAD
       BBBBC
       BBBBC
       BBBBC
       BBBBC")
p2+p1+p3+ empty_plot+plot_layout(design = f)
colnames(cor_data)
p1 <- ggscatter(cor_data, 
                x = "Riskscore", 
                y = "ImmuneScore",
                add = "reg.line", 
                conf.int = TRUE,
                add.params = list(color = "#0073C2FF", fill = "lightgray"))+
  stat_cor()+
  theme_bw()
p2 <- ggplot(cor_data, aes(Riskscore)) +
  geom_density(fill = "#EFC000FF") +
  theme_void()
p3 <- ggplot(cor_data, aes(ImmuneScore)) +
  geom_density(fill = "#0073C2FF") +
  coord_flip() +
  theme_void()
library(patchwork)
empty_plot <- plot_spacer()
f = c("AAAAD
       BBBBC
       BBBBC
       BBBBC
       BBBBC")
p2+p1+p3+ empty_plot+plot_layout(design = f)
colnames(cor_data)
p1 <- ggscatter(cor_data, 
                x = "Riskscore", 
                y = "ImmuneScore",
                add = "reg.line", 
                conf.int = TRUE,
                add.params = list(color = "#0073C2FF", fill = "lightgray"))+
  stat_cor()+
  theme_bw()
p2 <- ggplot(cor_data, aes(Riskscore)) +
  geom_density(fill = "#EFC000FF") +
  theme_void()
p3 <- ggplot(cor_data, aes(ImmuneScore)) +
  geom_density(fill = "#0073C2FF") +
  coord_flip() +
  theme_void()
library(patchwork)
empty_plot <- plot_spacer()
f = c("AAAAD
       BBBBC
       BBBBC
       BBBBC
       BBBBC")
p2+p1+p3+ empty_plot+plot_layout(design = f)
dat2 <- TMB2
dat2$group2 <- ifelse(dat2$total_perMB > median(dat2$total_perMB), "high", "low")
library(ggpubr)
library(gridExtra)
dat2[1:4,1:4]
colnames(dat2)
cor_data <- dat2[,c(10,15)]
colnames(cor_data)
colnames(cor_data) <- c("Riskscore","TMB")
colnames(cor_data)
p1 <- ggscatter(cor_data, 
                x = "Riskscore", 
                y = "TMB",
                add = "reg.line", 
                conf.int = TRUE,
                add.params = list(color = "#0073C2FF", fill = "lightgray"))+
  stat_cor()+
  theme_bw()
p2 <- ggplot(cor_data, aes(Riskscore)) +
  geom_density(fill = "#EFC000FF") +
  theme_void()
p3 <- ggplot(cor_data, aes(TMB)) +
  geom_density(fill = "#0073C2FF") +
  coord_flip() +
  theme_void()
library(patchwork)
empty_plot <- plot_spacer()
f = c("AAAAD
       BBBBC
       BBBBC
       BBBBC
       BBBBC")
p2+p1+p3+ empty_plot+plot_layout(design = f)
### 
library(survival)
library(survminer)
colnames(dat2)
fit <- survfit(Surv(time,event) ~ group2, data = dat2)
ggsurvplot(fit,
           data = dat2, 
           conf.int = F,
           pval = TRUE, 
           #surv.median.line = "hv", #median.line
           xlab="Time(years)",
           break.time.by = 2, 
           palette = c("grey","#EFC000FF","#0073C2FF"), 
           risk.table = TRUE)
colnames(dat2)
cutpoint_1 <- surv_cutpoint(dat2,
                            time="time",
                            event="event",
                            variables="total_perMB_log")
summary(cutpoint_1)
cut_group_1 <- surv_categorize(cutpoint_1)
head(cut_group_1)
table(cut_group_1$total_perMB_log)
fit_1 <- survfit(Surv(time,event)~total_perMB_log,
                 data=cut_group_1)
ggsurvplot(fit_1,
           data = cut_group_1, 
           conf.int = F,
           pval = TRUE, 
           surv.median.line = "hv", 
           xlab="Time(years)", 
           break.time.by = 2, 
           palette = c("#EFC000FF","#0073C2FF"),
           risk.table = TRUE)
table(dat2$Risk == "high" & dat2$group2 == "high")
table(dat2$Risk == "low" & dat2$group2 == "low")
dat2$type <- 
  ifelse(dat2$Risk == "high" & dat2$group2 == "high",
         "Risk_H_TMB_H",
         ifelse(dat2$Risk == "low" & dat2$group2 == "low",
                "Risk_L_TMB_L",
                ifelse(dat2$Risk == "high" & dat2$group2 == "low",
                       "Risk_H_TMB_L",
                       ifelse(dat2$Risk == "low" & dat2$group2 == "high",
                              "Risk_L_TMB_H",
                              "OTHER"))))
table(dat2$type)
library(survival)
library(survminer)
fit <- survfit(Surv(time,event) ~ type, data = dat2)
ggsurvplot(fit,
           data = dat2, 
           conf.int = F, 
           pval = TRUE, 
           #surv.median.line = "hv", 
           xlab="Time(years)", 
           break.time.by = 2, 
           palette = "jco", 
           risk.table = TRUE)


### 0.0 data
rm(list = ls())
library(limma)
library(ggplot2)
library(ggpubr)
library(pRRophetic)
library(ggplot2)
set.seed(12345)
load(file = "Merge.Rdata")
exprSet <- merge_exp
meta <- merge_surv
head(exprSet)
head(meta)
meta$ID <- rownames(meta)
library(stringr)
table(merge_group)
exprSet = exprSet[,merge_group=='tumor']
ncol(exprSet)
range(exprSet)
range(exprSet)
exprSet = exprSet[,sort(colnames(exprSet))]
k = !duplicated(str_sub(colnames(exprSet),1,12)); table(k)
exprSet = exprSet[,k] 
ncol(exprSet)
rownames(meta) <- meta$ID
head(rownames(meta))
head(colnames(exprSet))
colnames(exprSet) = str_sub(colnames(exprSet),1,16)
s = intersect(rownames(meta),colnames(exprSet));length(s)
exprSet = exprSet[,s]
meta = meta[s,]
dim(exprSet)
dim(meta)
identical(rownames(meta),colnames(exprSet))
exprSet[1:4,1:4]
str(meta)
dimnames = list(rownames(exprSet), colnames(exprSet))
exprSet = matrix(as.numeric(as.matrix(exprSet)), 
                 nrow=nrow(exprSet), 
                 dimnames=dimnames)
class(exprSet)
exprSet <- as.matrix(exprSet)
### 1.0
load(file = "model.Rdata")
dat_score = cbind(meta,t(exprSet[hubgene,]))
fp = apply(dat_score[,hubgene], 1,function(k)sum(geneCoef$Coef * k))
dat_score$fp = fp
dat_score$Risk = ifelse(dat_score$fp<median(dat_score$fp),"low","high")
dat_score$Risk = factor(dat_score$Risk,levels = c("low","high"))
head(dat_score)
### 2.0
alldrugs = c("A.443654","A.770041","ABT.263","ABT.888","AG.014699","AICAR","AKT.inhibitor.VIII","AMG.706","AP.24534","AS601245","ATRA","AUY922","Axitinib","AZ628","AZD.0530","AZD.2281","AZD6244","AZD6482","AZD7762","AZD8055","BAY.61.3606","Bexarotene","BI.2536","BIBW2992","Bicalutamide","BI.D1870","BIRB.0796","Bleomycin","BMS.509744","BMS.536924","BMS.708163","BMS.754807","Bortezomib","Bosutinib","Bryostatin.1","BX.795","Camptothecin","CCT007093","CCT018159","CEP.701","CGP.082996","CGP.60474","CHIR.99021","CI.1040","Cisplatin","CMK","Cyclopamine","Cytarabine","Dasatinib","DMOG","Docetaxel","Doxorubicin","EHT.1864","Elesclomol","Embelin","Epothilone.B","Erlotinib","Etoposide","FH535","FTI.277","GDC.0449","GDC0941","Gefitinib","Gemcitabine","GNF.2","GSK269962A","GSK.650394","GW.441756","GW843682X","Imatinib","IPA.3","JNJ.26854165","JNK.9L","JNK.Inhibitor.VIII","JW.7.52.1","KIN001.135","KU.55933","Lapatinib","Lenalidomide","LFM.A13","Metformin","Methotrexate","MG.132","Midostaurin","Mitomycin.C","MK.2206","MS.275","Nilotinib","NSC.87877","NU.7441","Nutlin.3a","NVP.BEZ235","NVP.TAE684","Obatoclax.Mesylate","OSI.906","PAC.1","Paclitaxel","Parthenolide","Pazopanib","PD.0325901","PD.0332991","PD.173074","PF.02341066","PF.4708671","PF.562271","PHA.665752","PLX4720","Pyrimethamine","QS11","Rapamycin","RDEA119","RO.3306","Roscovitine","Salubrinal","SB.216763","SB590885","Shikonin","SL.0101.1","Sorafenib","S.Trityl.L.cysteine","Sunitinib","Temsirolimus","Thapsigargin","Tipifarnib","TW.37","Vinblastine","Vinorelbine","Vorinostat","VX.680","VX.702","WH.4.023","WO2009093972","WZ.1.84","X17.AAG","X681640","XMD8.85","Z.LLNle.CHO","ZM.447439")
for(drug in alldrugs){
  sensitivity = pRRopheticPredict(exprSet, drug, selection=1)
  sensitivity = sensitivity[sensitivity!="NaN"]
  sameSample = intersect(row.names(dat_score), names(sensitivity))
  Risk = dat_score[sameSample, "Risk",drop=F]
  sensitivity = sensitivity[sameSample]
  rt = cbind(Risk, sensitivity)
  rt$Risk = factor(rt$Risk, levels=c("low", "high"))
  type = levels(factor(rt[,"Risk"]))
  comp = combn(type, 2)
  my_comparisons = list()
  for(i in 1:ncol(comp)){my_comparisons[[i]]<-comp[,i]}
  test = wilcox.test(sensitivity ~ Risk, data = rt)
  if(test$p.value < 1){
    boxplot=ggboxplot(rt, x="Risk", y="sensitivity", fill="Risk",
                      xlab="Risk",
                      ylab=paste0(drug, " sensitivity (IC50)"),
                      legend.title="Risk",
                      palette = c("#0073C2FF","#EFC000FF")
    )+ 
      stat_compare_means(comparisons=my_comparisons)
    pdf(file=paste0("durgsensitivity.", drug, ".pdf"), width=2.3, height=4.3)
    print(boxplot)
    dev.off()
  }
}


rm(list = ls())
options(stringsAsFactors = F) 
options(max.print=9999999) 
set.seed(666666) 
packageVersion("Seurat")
### 1.
library(Seurat)
library(data.table)
library(patchwork)
library(ggsci)
library(ggplot2)
library(scales)
library(clusterProfiler)
library(cowplot)
library(plyr)
library(dplyr)
library(ggrepel)
library(org.Hs.eg.db)
library(ggpubr)
library(ggsci)
library(ggraph)
library(clustree)
library(stringr)
library(tibble)
samples <- list.files("seurat/")
samples
seurat_list <- list()
for (sample in samples) {
  data.path <- paste0("seurat/",sample)
  seusat_data <- Read10X(data.dir = data.path,gene.column = 2)
  seusat_obj <- CreateSeuratObject(counts = seusat_data,
                                   project = sample,
                                   min.features = 200,
                                   min.cells = 3)
  seurat_list <- append(seurat_list,seusat_obj)
}
seurat_combined <- merge(seurat_list[[1]],
                         y = seurat_list[-1],
                         add.cell.ids = samples)
scRNA_all_int <- JoinLayers(seurat_combined)
save(scRNA_all_int,file = "0.1_pre.Rdata")
load(file = "0.1_pre.Rdata")
### 2.
mito_genes <- rownames(scRNA_all_int)[grep("^MT-", rownames(scRNA_all_int))]
mito_genes
scRNA_all_int[["percent.mt"]] <- PercentageFeatureSet(scRNA_all_int, pattern = "^MT-")
ribo_genes <- rownames(scRNA_all_int)[grep("^RP[SL]", rownames(scRNA_all_int))]
ribo_genes
scRNA_all_int[["percent.rb"]] <- PercentageFeatureSet(scRNA_all_int, pattern = "^RP[SL]")
selCols <- c("#a6cee3","#1f78b4","#b2df8a","#33a02c","#fb9a99")
table(scRNA_all_int@meta.data$orig.ident)
mean(scRNA_all_int@meta.data$nCount_RNA)
mean(scRNA_all_int@meta.data$nFeature_RNA)
Idents(scRNA_all_int) <- 'patient'
VlnPlot(scRNA_all_int, 
        features = c("nFeature_RNA"),
        pt.size = 0.00,
        ncol = 1)
VlnPlot(scRNA_all_int, 
        features = c("nCount_RNA"),
        pt.size = 0.00,
        y.max = 30000,
        ncol = 1)
VlnPlot(scRNA_all_int, 
        features = c("percent.mt"),
        pt.size = 0.00,
        y.max = 15,
        ncol = 1)
VlnPlot(scRNA_all_int, 
        features = c("percent.rb"),
        pt.size = 0.00,
        y.max = 30,
        ncol = 1)
class(scRNA_all_int@active.ident)
scRNA_all_int <- subset(scRNA_all_int,
                        subset = nFeature_RNA > 200 
                        & nFeature_RNA < 8000  
                        & nCount_RNA > 500 
                        & nCount_RNA < 60000 
                        & percent.mt < 15 
                        & percent.rb < 15
)  
VlnPlot(scRNA_all_int,
        features = c("nFeature_RNA","nCount_RNA","percent.mt","percent.rb"),
        pt.size = 0.00,
        ncol = 2)
table(scRNA_all_int@meta.data$orig.ident)   
length(scRNA_all_int@meta.data$orig.ident) # 10811 cells
save(scRNA_all_int,file = "0.2_pre.Rdata")
load(file = "0.2_pre.Rdata")
### 3. normalization
scRNA_all_int <- NormalizeData(scRNA_all_int, 
                               normalization.method =  "LogNormalize",
                               scale.factor = 10000)
GetAssay(scRNA_all_int,assay = "RNA")
scRNA_all_int <- FindVariableFeatures(scRNA_all_int,
                                      selection.method = "vst", 
                                      nfeatures = 5000)
scRNA_all_int <- ScaleData(scRNA_all_int,
                           features = rownames(scRNA_all_int),
                           verbose = T)
scRNA_all_int <- RunPCA(scRNA_all_int,
                        npcs = 50,
                        verbose = T)
save(scRNA_all_int, file = "0.3_pre.RData")
load(file = "0.3_pre.RData")
### 4.
ElbowPlot(scRNA_all_int)
ElbowPlot(scRNA_all_int, ndims = 50) 
pct <- scRNA_all_int[["pca"]]@stdev / sum(scRNA_all_int[["pca"]]@stdev) * 100
cumu <- cumsum(pct)
co1 <- which(cumu > 90 & pct < 5)[1]
co1
co2 <- sort(which((pct[1:length(pct) - 1] - pct[2:length(pct)]) > 0.1), decreasing = T)[1] + 1
co2
scRNA_all_int <- FindNeighbors(scRNA_all_int, dims = 1:14)
scRNA_all_int <- FindClusters(scRNA_all_int, resolution = seq(from = 0.1,to = 1.2,by = 0.1))
clustree(scRNA_all_int) + 
  theme(legend.position = "bottom") + 
  scale_color_manual(values = c(pal_npg()(10),pal_d3()(10)))
table(scRNA_all_int$RNA_snn_res.0.1,scRNA_all_int$orig.ident)
table(scRNA_all_int$RNA_snn_res.0.2,scRNA_all_int$orig.ident)
table(scRNA_all_int$RNA_snn_res.0.3,scRNA_all_int$orig.ident)
table(scRNA_all_int$RNA_snn_res.0.4,scRNA_all_int$orig.ident)
table(scRNA_all_int$RNA_snn_res.0.5,scRNA_all_int$orig.ident)
table(scRNA_all_int$RNA_snn_res.0.6,scRNA_all_int$orig.ident)
table(scRNA_all_int$RNA_snn_res.0.1)
table(scRNA_all_int$RNA_snn_res.0.2)
table(scRNA_all_int$RNA_snn_res.0.3)
table(scRNA_all_int$RNA_snn_res.0.4)
table(scRNA_all_int$RNA_snn_res.0.5)
table(scRNA_all_int$RNA_snn_res.0.6)
scRNA_all_int <- FindClusters(scRNA_all_int, resolution = 0.3)
table(scRNA_all_int$orig.ident)
table(scRNA_all_int$seurat_clusters,scRNA_all_int$orig.ident)
table(Idents(scRNA_all_int))
prop.table(table(Idents(scRNA_all_int),scRNA_all_int$orig.ident),2)
round(prop.table(table(Idents(scRNA_all_int),scRNA_all_int$orig.ident),2),3)
### 5.0 tSNE降维可视化
scRNA_all_int <- RunTSNE(scRNA_all_int, dims = 1:14)
table(scRNA_all_int$orig.ident)
table(scRNA_all_int$seurat_clusters)
cols <- c("#1f77b4", "#ff7f0e", "#2ca02c", "#d62728", "#9467bd",
          "#8c564b", "#e377c2", "#7f7f7f", "#bcbd22", "#17becf", 
          "#a2bbbf", "#b284be","#EFC000","#4A6999","#EFC000FF","#003C67FF",
          "#a2b9bc", "#19D1AC","#7AA6DCFF","#0073C2FF","#ff2000","#868686ff","#434FFA",
          "#7AA6DCFF","#0073C2FF","#ff2000","#868686ff","#434FFA", "#7f7f7f", "#bcbd22", "#17becf")
tsne_plot <-
  DimPlot(scRNA_all_int,
          reduction = 'tsne',
          label = TRUE,  
          label.size = 6, 
          pt.size = 0.5, 
          cols = cols) + 
  theme_void(base_size = 15) + 
  theme(
    axis.title.x=element_text(vjust=1, hjust = 0),  
    axis.title.y=element_text(angle = 90, hjust=1.5), 
    axis.text.x=element_blank(),  
    axis.text.y=element_blank(), 
    axis.ticks=element_blank())+ 
  ggtitle("Seurat Clusters") + 
  annotate("segment", x = -40, xend = -40, y = -40, yend = -30, 
           arrow = arrow(type = "closed", length = unit(2, "mm"))) +  
  annotate("segment", x = -40, xend = -33, y = -40, yend = -40, 
           arrow = arrow(type = "closed", length = unit(2, "mm")))+  
  annotate("text", x = -37, y = -42, label = "tSNE 1", size = 5, angle = 0) + 
  annotate("text", x = -41.5, y = -36, label = "tSNE 2", size = 5, angle = 90) + 
  labs(x = "", y = "")  
tsne_plot
ggsave(plot = tsne_plot, filename = "1.1_cell_type_tsne.pdf", height = 8, width = 10, dpi = 300)
### 6. cell annotation
Idents(scRNA_all_int)
cell_mark <- c("FLT1","VWF","CD93", #Endothelial
               "SFRP2","DPT","CILP", #CAFs
               "CSF3R","MMP12","C1QC", #TAMs
               "XBP1","CD38","IGHM", #Plasma
               "CD79A","IGKC","SDC1", #B_cells
               "CD3D","CD8A","TPX2", #T_cells
               "ACTA2","DCN","FBN1", #Pericytes
               "IRF8","PLEK","PRKCB", #DC
               "CD37","GZMB", "LIF", #Myeloid
               "CD24","MUCL1","KRT19" #Epithelials
)
DotPlot(scRNA_all_int, features = cell_mark,
        cols = c("lightgray", "#FC4E07")) + coord_flip()
new.cluster.ids <- c("TAMs",#0
                     "B_cells",#1
                     "Myeloid",#2
                     "Epithelials",#3
                     "Epithelials",#4
                     "CAFs",#5
                     "T_cells",#6
                     "B_cells",#7
                     "Endothelial",#8
                     "B_cells",#9
                     "TAMs",#10
                     "Pericytes"
)
names(new.cluster.ids) <- levels(scRNA_all_int)
scRNA_all_int <- RenameIdents(scRNA_all_int, new.cluster.ids)
scRNA_all_int@meta.data$label = 'NA'
scRNA_all_int@meta.data$label <- new.cluster.ids[as.character(scRNA_all_int@meta.data$seurat_clusters)]
cell_type_tsne <-
  DimPlot(scRNA_all_int,
          reduction = 'tsne',
          label = TRUE,  
          label.size = 4,  
          pt.size = 0.5,  
          cols = cols) + 
  theme_void(base_size = 15) +  
  theme(
    axis.title.x=element_text(vjust=1, hjust = 0),  
    axis.title.y=element_text(angle = 90, hjust=1.5), 
    axis.text.x=element_blank(),  
    axis.text.y=element_blank(), 
    axis.ticks=element_blank())+  
  ggtitle("Cell type") +  
  annotate("segment", x = -42, xend = -42, y = -40, yend = -30, 
           arrow = arrow(type = "closed", length = unit(2, "mm"))) +  
  annotate("segment", x = -42, xend = -35, y = -40, yend = -40, 
           arrow = arrow(type = "closed", length = unit(2, "mm")))+ 
  annotate("text", x = -39, y = -42, label = "tSNE 1", size = 5, angle = 0) + 
  annotate("text", x = -43.5, y = -36, label = "tSNE 2", size = 5, angle = 90) + 
  labs(x = "", y = "")   
cell_type_tsne
ggsave(plot = cell_type_tsne, filename = "1.2_cell_type_tsne.pdf", height = 8, width = 10, dpi = 300)

### 7.0 Feature plot
#  MITD1、IL12B、ZP1
plotdot_feture <- 
  DotPlot(object = scRNA_all_int, 
          col.max = 2,
          dot.min = 0,
          dot.scale = 7,
          features = c("MITD1","IL12B","ZP1")) + 
  theme(axis.text.x = element_text(angle = 45,
                                   vjust = 0.5, 
                                   hjust=0.5))
plotdot_feture
ggsave(plot = plotdot_feture, filename = "1.3_plotdot_feture.pdf", height = 7, width = 8, dpi = 300)
gene_feature_plot <- 
  FeaturePlot(scRNA_all_int,features = c("MITD1","IL12B","ZP1"),
              cols = if (FALSE) {
                c("lightgrey", "#ff0000", "#00ff00")
              } else {
                
                c("lightgrey", "blue")
              },
              reduction = "tsne",
              pt.size = 0.5)
gene_feature_plot
ggsave(plot = gene_feature_plot,filename = "1.4_gene_feature_plot.pdf", height = 8, width = 10, dpi = 300)
Vln_plot1 <- lapply(
  c("MITD1","IL12B","ZP1"),
  function(feature) {
    p <- VlnPlot(object = scRNA_all_int, features = feature, pt.size = 0.5, y.max = 1.5)
    p <- p + theme(axis.title.x = element_blank(),legend.position = "none")
    return(p)
  }
)
Vln_plot <- do.call(cowplot::plot_grid, c(Vln_plot1, ncol = 3))
Vln_plot
VlnPlot(scRNA_all_int,features = "MITD1",pt.size = 0.0001, y.max = 1.0)
VlnPlot(scRNA_all_int,features = "IL12B",pt.size = 0.001, y.max = 1.5)
VlnPlot(scRNA_all_int,features = "ZP1",pt.size = 0.001, y.max = 1.5)
ggsave(plot = Vln_plot, filename = "1.5_Vln_plot.pdf", height = 8, width = 10, dpi = 300)
