# Supplementary material for: A SUMOylation/immune-related gene signature predicts the prognosis and immunotherapy efficacy of patients with triple-negative breast cancer
Source: PeerJ. 2026 Apr 15;14:e21139. doi: 10.7717/peerj.21139 (PMC13091581; doi:10.7717/peerj.21139)
Supplement: Supplemental Information 7 [file peerj-14-21139-s007.xlsx]

## Sheet: MITD1 IHC RESULT
MITD1 IHC RESULTS
Group	No.	Staining Proportion	Staining Intensity
Tumor	1	0.7763	3
	2	0.6467	3
	3	0.6073	3
	4	0.7618	2
	5	0.6517	3
	6	0.8052	2
	7	0.7985	2
	8	0.5796	2
	9	0.7035	3
	10	0.7843	3
Adjacent	1	0.8439	3
	2	0.5728	3
	3	0.7988	2
	4	0.7693	1
	5	0.8165	2
	6	0.7624	2
	7	0.5497	2
	8	0.7782	1
	9	0.2438	2
	10	0.4679	1

## Sheet: IL12B IHC RESULT
IL12B IHC RESULTS
Group	No.	Staining Proportion	Staining Intensity
Tumor	1	0.8825	3
	2	0.6308	3
	3	0.7144	3
	4	0.6853	3
	5	0.6489	3
	6	0.7639	2
	7	0.7925	2
	8	0.4638	3
	9	0.5421	2
	10	0.8488	2
Adjacent	1	0.5814	3
	2	0.6451	2
	3	0.7698	2
	4	0.5969	2
	5	0.2228	1
	6	0.3275	1
	7	0.7758	2
	8	0.7594	2
	9	0.4523	1
	10	0.7665	2

## Sheet: ZP1 IHC RESULT
ZP1 IHC RESULTS
Group	No.	Staining Proportion	Staining Intensity
Tumor	1	0.7013	3
	2	0.5412	2
	3	0.6394	1
	4	0.7342	3
	5	0.8059	2
	6	0.3772	1
	7	0.5148	1
	8	0.7866	2
	9	0.4691	3
	10	0.5932	3
Adjacent	1	0.6731	3
	2	0.7894	2
	3	0.8056	3
	4	0.7722	2
	5	0.5204	3
	6	0.8415	3
	7	0.6948	3
	8	0.8924	3
	9	0.7035	3
	10	0.5978	2
