# Supplementary material for: A SUMOylation/immune-related gene signature predicts the prognosis and immunotherapy efficacy of patients with triple-negative breast cancer
Source: PeerJ. 2026 Apr 15;14:e21139. doi: 10.7717/peerj.21139 (PMC13091581; doi:10.7717/peerj.21139)
Supplement: Supplemental Information 8 [file peerj-14-21139-s008.xlsx]

## Sheet: MITD1
Sample name	Cell line	Gene	Ct
A1	MCF-10A	MITD1	N/A
A1	MCF-10A	MITD1	23.82
A1	MCF-10A	MITD1	23.98
A2	MDA-MB-231	MITD1	20.73
A2	MDA-MB-231	MITD1	20.19
A2	MDA-MB-231	MITD1	20.15
A1	MCF-10A	β-actin	17.51
A1	MCF-10A	β-actin	17.25
A1	MCF-10A	β-actin	17.06
A2	MDA-MB-231	β-actin	15.32
A2	MDA-MB-231	β-actin	15.24
A2	MDA-MB-231	β-actin	15.14

## Sheet: IL12B
Sample name	Cell line	Gene	Ct
B1	MCF-10A	IL12B	N/A
B1	MCF-10A	IL12B	37.96
B1	MCF-10A	IL12B	38.05
B2	MDA-MB-231	IL12B	33.13
B2	MDA-MB-231	IL12B	33.22
B2	MDA-MB-231	IL12B	33.96
B1	MCF-10A	β-actin	16.57
B1	MCF-10A	β-actin	16.82
B1	MCF-10A	β-actin	16.61
B2	MDA-MB-231	β-actin	14.84
B2	MDA-MB-231	β-actin	14.97
B2	MDA-MB-231	β-actin	14.81

## Sheet: ZP1
Sample name	Cell line	Gene	Ct
C1	MCF-10A	ZP1	37.26
C1	MCF-10A	ZP1	35.03
C1	MCF-10A	ZP1	37.39
C2	MDA-MB-231	ZP1	39.06
C2	MDA-MB-231	ZP1	39.99
C2	MDA-MB-231	ZP1	39.99
C1	MCF-10A	β-actin	17.18
C1	MCF-10A	β-actin	17.25
C1	MCF-10A	β-actin	17.41
C2	MDA-MB-231	β-actin	15
C2	MDA-MB-231	β-actin	15.34
C2	MDA-MB-231	β-actin	15.12
